# Supplementary material for: Plant growth-promotion triggered by extracellular polymer is associated with facilitation of bacterial cross-feeding networks of the rhizosphere
Source: ISME J. 2025 Mar 3;19(1):wraf040. doi: 10.1093/ismejo/wraf040 (PMC11937826; doi:10.1093/ismejo/wraf040)
Supplement: External_Database_S1_wraf040 [file external_database_s1_wraf040.xlsx]

## Sheet: Sheet1
MS2.name	MS2.score	Polarity mode	rtmed	mzmed	L20_1	L20_2	L20_3	L20_4	L16+L20 metabolites_1	L16+L20 metabolites_2	L16+L20 metabolites_3	L16+L20 metabolites_4
2-Methylpyridine	1	POS	690.039	94.0655	1.8061e+06	1.04045e+06	2.6682e+06	1.84125e+06	2.0031e+06	1.56977e+06	1.88321e+06	1.6966e+06
Adenine	1	POS	780.438	136.062	3.69469e+06	4.55406e+06	3.37471e+06	3.81329e+06	4.18384e+06	281866	3.69238e+06	5.48074e+06
2-Pyrrolidinone	0.999949	POS	48.3322	86.0604	1.16892e+07	7.07521e+06	1.3101e+07	1.21787e+07	1.15725e+07	1.21427e+07	7.49615e+06	1.10962e+07
1-Butylamine	0.999937	POS	741.376	74.0968	5.2529e+07	6.4924e+07	4.96045e+07	5.31795e+07	3.48071e+07	4.50524e+07	4.90654e+07	5.54254e+07
Aniline	0.999897	POS	766.604	94.0654	3.10264e+06	1.97687e+06	3.29691e+06	2.95067e+06	2.57661e+06	2.80539e+06	2.8533e+06	3.29826e+06
Pyrrolidine	0.999831	POS	62.525	72.0812	7.86368e+06	2.27015e+07	1.58984e+07	2.13817e+07	2.87516e+06	6.50508e+06	8.00768e+06	6.50876e+06
D-Maltose	0.999813	POS	46.0532	365.104	2.58395e+08	2.78882e+08	2.51328e+08	2.58912e+08	6.15941e+07	2.84774e+08	2.85313e+08	2.52943e+08
Betaine	0.999788	POS	35.8272	118.086	3.82834e+07	1.66488e+08	3.69475e+07	3.97855e+07	4.22867e+07	1.84323e+08	3.80907e+07	3.75372e+07
Sedoheptulose	0.999678	POS	44.9033	233.063	2.90904e+06	7.26527e+07	5.82944e+07	5.59851e+07	3.28687e+07	6.1161e+07	5.62992e+07	5.07247e+07
Hypoxanthine	0.999667	POS	184.849	137.046	184869	98484.4	114678	205152	469049	1.79342e+06	1.91505e+06	1.40673e+06
3'-AMP	0.999616	POS	79.0171	348.07	4.73736e+07	5.50993e+07	4.82099e+07	5.08501e+07	2.0988e+07	5.47016e+07	5.93348e+07	5.02027e+07
6''-O-Acetylholocalin	0.999612	POS	48.3334	354.117	1.16686e+08	1.26661e+08	1.10768e+08	1.07153e+08	0	8.89807e+07	1.03767e+08	9.14571e+07
Trimethylpyrazine	0.999592	POS	780.375	123.092	5.91299e+06	6.83412e+06	4.35802e+06	5.96458e+06	6.77586e+06	6.57784e+06	6.8775e+06	3.70366e+06
Choline	0.999588	POS	45.4937	104.107	1.65484e+06	5.4526e+06	6.1408e+06	6.32009e+06	1.50824e+06	7.58049e+07	9.35565e+06	4.88161e+07
Perilloside C	0.999307	POS	312.022	317.193	5.86029e+06	6.13002e+06	6.91011e+06	7.02903e+06	1.46533e+06	6.1164e+06	7.50217e+06	6.53208e+06
2,6-Dimethylpyridine	0.999067	POS	735.578	108.081	1.57428e+06	1.8968e+06	1.92309e+06	2.17078e+06	2.23066e+06	2.0227e+06	2.04117e+06	2.03786e+06
Pyrrolidonecarboxylic acid	0.99903	POS	47.1046	130.05	9.43296e+06	1.96523e+07	1.73049e+07	1.68694e+07	7.17209e+06	1.85069e+07	2.12939e+07	2.16356e+07
N,O-Didesmethylvenlafaxine	0.998761	POS	432.691	250.177	1.77422e+08	1.76058e+08	1.75698e+08	1.75702e+08	1.67481e+08	1.97951e+08	1.65802e+08	1.67048e+08
2-Hydroxy-4,7-dimethoxy-2H-1,4-benzoxazin-3(4H)-one	0.998712	POS	76.0378	226.068	1.04176e+07	1.33085e+07	1.23173e+07	1.21543e+07	7.07532e+06	1.75956e+07	2.65045e+07	9.13516e+06
2-Hydroxypyridine	0.998412	POS	885.405	96.0447	3.28628e+06	3.02383e+06	3.39991e+06	3.46786e+06	2.41583e+06	3.05413e+06	2.96555e+06	3.25038e+06
Phenylethylamine	0.998002	POS	630.031	122.096	984323	821245	832879	879288	1.32193e+06	821798	744541	739098
2,5-Dihydro-2,4-dimethyloxazole	0.997933	POS	190.054	100.076	1.65549e+07	1.86191e+07	1.60032e+07	1.79915e+07	2.83374e+07	1.74032e+07	1.74931e+07	1.90234e+07
Cortexolone	0.997917	POS	370.26	347.23	1.70077e+06	3.94386e+06	2.32468e+06	2.42937e+06	533096	3.04369e+06	1.64358e+06	2.20711e+06
Epsilon-caprolactam	0.997823	POS	244.17	114.091	4.95097e+06	1.07899e+07	5.07819e+06	5.3515e+06	4.81594e+06	4.98587e+06	3.4707e+06	5.51592e+06
Phosphoric acid	0.99778	POS	296.597	98.9844	2.06189e+06	1.99587e+06	1.95944e+06	2.11904e+06	2.07392e+06	2.06157e+06	2.09816e+06	1.89134e+06
Oxypinnatanine	0.997308	POS	407.481	261.109	7.78478e+06	8.15225e+06	7.71068e+06	7.21199e+06	8.23899e+06	7.712e+06	7.78184e+06	7.44536e+06
Methylpyrazine	0.997036	POS	768.322	95.0606	6.54407e+06	4.85767e+06	5.81815e+06	6.048e+06	8.71396e+06	3.78967e+06	2.91713e+06	2.51523e+07
Thymidine glycol	0.996924	POS	228.28	277.104	7.46946e+06	1.02587e+07	6.80453e+06	8.03864e+06	333465	665345	660194	705519
O-Toluidine	0.996859	POS	683.625	108.081	1.03263e+06	1.40939e+06	1.13723e+06	1.03418e+06	1.66654e+06	1.1615e+06	1.10095e+06	1.18566e+06
2-Piperidinone	0.996704	POS	214.823	100.076	4.12246e+07	4.60848e+07	5.28838e+07	4.8302e+07	5.06681e+07	4.68065e+07	3.97618e+07	4.59728e+07
2-Propylpiperidine	0.996604	POS	627.272	128.143	855856	1.92733e+06	1.13443e+06	585897	1.33144e+06	1.17083e+06	1.04865e+06	1.14598e+06
2,6-Dimethylpyrazine	0.996567	POS	255.781	109.076	183697	290192	246980	214283	194857	275419	220740	285948
(1S,2R,4R)-p-Menth-8-ene-2,10-diol 2-glucoside	0.996444	POS	277.392	333.188	700735	1.43748e+06	280174	693387	96113.5	241763	417291	1.1876e+06
N1-(5-Phospho-a-D-ribosyl)-5,6-dimethylbenzimidazole	0.995915	POS	244.239	359.1	485139	617078	627467	638124	108586	514949	602235	553582
Metenamine	0.995472	POS	748.773	141.113	1.84752e+08	5.41946e+07	2.07288e+08	5.40917e+07	8.828e+07	1.01752e+08	1.99742e+08	5.37552e+07
3-Methyladenine	0.994666	POS	188.649	150.077	2.48458e+06	2.72228e+06	2.6072e+06	2.50323e+06	336883	1.25268e+06	1.31847e+06	1.34696e+06
3b,16a-Dihydroxyandrostenone sulfate	0.994118	POS	357.928	385.177	1.47189e+06	1.89124e+06	1.56598e+06	1.39534e+06	164700	991845	812613	781659
Verimol C	0.994085	POS	582.636	301.141	5.66954e+06	5.93263e+06	5.75412e+06	5.20586e+06	5.81214e+06	4.78101e+06	4.93581e+06	5.1866e+06
N1-(alpha-D-ribosyl)-5,6-dimethyl-benzimidazole	0.994011	POS	286.002	279.133	2.23519e+07	2.55052e+07	2.23718e+07	2.42772e+07	5.92883e+06	2.55405e+07	2.38527e+07	2.53984e+07
4-Methoxybenzyl glucoside	0.993416	POS	317.774	301.125	1.82936e+06	1.82973e+06	2.0276e+06	1.94013e+06	1.76877e+06	1.84968e+06	2.00003e+06	1.81563e+06
Nervonyl carnitine	0.993284	POS	777.766	102.128	3.07399e+07	2.3654e+07	2.57046e+07	2.54593e+07	2.71715e+07	3.62314e+07	2.89532e+07	2.79984e+07
Cytosine	0.993214	POS	175.457	112.051	2.00508e+06	2.17531e+06	2.16232e+06	2.47043e+06	906918	2.57854e+06	2.11483e+06	2.39543e+06
Adenosine 2'-phosphate	0.992935	POS	48.3199	348.07	2.63211e+07	3.04332e+07	2.84966e+07	2.96487e+07	145715	3.00083e+07	3.42185e+07	3.07681e+07
Solavetivone	0.991035	POS	419.019	219.174	367560	381916	430455	436970	132701	801995	605830	582085
5-Ethyl-2-methyloxazole	0.991034	POS	219.627	112.076	521797	422838	471881	556955	352919	402188	515489	434007
Beta-Aminopropionitrile	0.990967	POS	698.91	71.0608	1.06033e+08	7.70419e+07	5.6762e+07	2.12737e+07	8.00513e+07	6.05067e+07	9.54913e+07	1.00646e+08
Adrenoyl ethanolamide	0.990338	POS	657.508	376.318	2.19498e+06	1.46797e+06	1.04892e+06	2.09124e+06	602272	751516	1.75874e+06	2.31872e+06
Leonuriside A	0.990181	POS	190.372	333.115	0	0	0	0	1.06241e+06	6.20041e+06	4.83665e+06	5.67938e+06
Docosanamide	0.989391	POS	663.04	340.357	1.40848e+06	1.17634e+06	2.30178e+06	1.68941e+06	2.36858e+06	1.78743e+06	1.26352e+06	1.88469e+06
N-Acetyl-2,3-dihydro-1H-pyrrole	0.989041	POS	48.3424	112.076	1.69365e+06	5.22735e+06	3.15151e+06	4.98897e+06	2.61341e+06	3.49919e+06	8.2425e+06	7.2112e+06
Diethylenetriamine crosslinked with epichlorohydrin	0.989017	POS	405.078	256.144	84193.9	90075.5	86103	70184.4	105017	98257.7	59540	87798
Niacinamide	0.988602	POS	70.8263	123.055	3.58619e+06	3.38007e+06	3.66256e+06	3.46243e+06	1.45174e+06	4.32389e+06	3.7995e+06	4.7084e+06
L-Gulose	0.988344	POS	44.9119	203.052	5.60026e+06	1.09693e+07	9.7847e+06	9.6618e+06	1.1833e+06	5.54035e+07	3.92938e+06	2.88732e+07
2-(4-Hydroxyphenyl)naphthalic anhydride	0.988315	POS	184.08	291.067	2.06382e+06	1.96486e+06	1.73792e+06	1.79056e+06	704345	1.93049e+06	1.92661e+06	2.10311e+06
Homoarecoline	0.986724	POS	268.962	170.117	2.59548e+06	2.98432e+06	2.51729e+06	3.28049e+06	385566	946503	958803	1.32032e+06
2-Isopropylphenyl methylcarbamate	0.985647	POS	307.257	194.115	1.88503e+07	1.54297e+07	2.36447e+07	2.26048e+07	7.4473e+06	1.88012e+07	2.20432e+07	2.12667e+07
ACar(12:0)	0.98505	POS	442.288	344.279	135987	164162	145397	145705	22548.9	3.9361e+06	446295	2.62494e+06
d-Tocotrienol	0.984741	POS	439.848	397.303	407330	384710	394888	332278	300293	378724	390352	385618
3-Acetamidobutanal	0.984651	POS	552.395	130.086	1.17756e+07	1.20668e+07	1.15469e+07	1.19366e+07	1.18261e+07	1.1266e+07	1.2003e+07	1.20787e+07
2-Ethyl-1-hexanol sulfate	0.983843	POS	212.475	211.105	0	43189.9	60106	0	0	0	0	0
2-(Methoxycarbonyl)-5-methyl-2,4-bis(3-methyl-2-butenyl)-6-(2-methyl-1-oxopropyl)-5-(4-methyl-3-pentenyl)cyclohexanone	0.983678	POS	538.1	459.355	995982	896898	1.28794e+06	997414	952117	2.11351e+06	1.06019e+06	1.45909e+06
(Â±)-Rollipyrrole	0.983652	POS	268.204	289.162	5.36268e+06	6.68585e+06	6.28213e+06	7.40956e+06	1.53362e+06	6.85282e+06	7.43516e+06	7.37006e+06
2-Phenylacetamide	0.982725	POS	38.6649	136.076	541557	1.44485e+06	1.39786e+06	1.67235e+06	1.55748e+06	1.38625e+06	1.68136e+06	1.50601e+06
PG(6:0/26:1)	0.982612	POS	667.646	738.528	2.96547e+06	1.73081e+06	1.27669e+06	2.46325e+06	359782	2.47481e+06	1.85619e+06	1.63156e+06
3-Methylpyrrolo[1,2-a]pyrazine	0.982261	POS	320.359	134.071	4.39057e+06	4.54424e+06	4.55415e+06	4.32833e+06	4.70399e+06	4.58819e+06	4.69934e+06	4.38643e+06
1-Methyl 2-galloylgalactarate	0.981924	POS	191.009	377.079	0	0	0	0	243369	1.25095e+06	1.03678e+06	1.10965e+06
Jasmonic acid	0.981765	POS	275.485	211.13	2.75636e+06	1.38252e+06	3.5211e+06	2.41187e+06	391945	4.11084e+06	3.3593e+06	1.80364e+06
14,19-Dihydroaspidospermatine	0.981569	POS	592.427	341.23	406355	365810	365313	462413	368655	382216	413137	392510
Piperanine	0.981213	POS	378.74	288.154	976633	900724	1.05015e+06	920579	803296	2.43137e+06	1.018e+06	1.83991e+06
Riboflavin	0.980835	POS	203.328	377.142	0	0	0	0	2.24961e+06	1.11452e+07	8.04242e+06	9.23888e+06
Anofinic acid	0.979995	POS	582.664	205.086	624999	809943	631500	646356	642627	643168	668466	767358
Lauroyl diethanolamide	0.978692	POS	542.575	288.253	7.94218e+06	8.42178e+06	7.90567e+06	8.17211e+06	1.88962e+07	8.14339e+06	8.15592e+06	1.00179e+07
Adenosine 3',5'-diphosphate	0.978219	POS	68.9486	428.037	522064	475229	331446	498585	108087	465620	381469	294225
3,3,5-triiodo-L-thyronine-beta-D-glucuronoside	0.978085	POS	81.4227	132.102	6.22097e+06	8.1417e+06	7.92657e+06	7.92694e+06	1.27603e+06	2.25607e+06	2.56027e+06	2.00545e+06
Mycophenolic acid	0.977586	POS	316.863	321.131	361306	305561	123571	366446	292997	1.19628e+06	1.25112e+06	949805
Lambertine	0.977118	POS	48.3345	338.143	5.38065e+08	6.63757e+08	5.62091e+08	5.40266e+08	0	6.10334e+08	6.36262e+08	5.80023e+08
N-Acetyl-2,6-diethylaniline	0.976555	POS	426.73	192.138	1.52678e+06	1.40046e+06	1.43181e+06	1.7334e+06	426607	1.4709e+06	1.80491e+06	1.95524e+06
1-Pyrrolidinecarboxaldehyde	0.976128	POS	662.86	100.076	3.50783e+06	3.94813e+06	3.61882e+06	8.81225e+06	4.10971e+06	1.34469e+07	3.56842e+06	3.2734e+06
5-Hydroxy-6-methoxycoumarin 7-glucoside	0.975209	POS	329.743	371.095	1.64269e+06	2.14047e+06	1.93818e+06	1.66143e+06	1.95333e+06	1.84881e+06	1.98398e+06	1.71563e+06
Oleamide	0.974885	POS	722.342	282.279	411083	491343	437673	509435	321605	385681	530894	416927
4-Aminobutyraldehyde	0.973912	POS	489.205	88.076	2.90593e+06	2.96511e+06	2.65732e+06	2.72127e+06	2.84607e+06	2.58247e+06	2.87392e+06	3.05791e+06
PC(17:1/17:1)	0.972716	POS	653.579	758.568	2.33954e+06	1.65554e+06	2.58432e+06	4.65739e+06	1.60423e+06	9.1821e+06	1.13759e+07	4.21776e+06
Chlorogenic acid	0.972243	POS	190.642	355.097	0	0	0	0	534602	2.53996e+06	1.89059e+06	2.19002e+06
Histamine	0.97127	POS	750.51	112.087	1.19673e+08	2.48032e+08	1.53158e+08	1.99587e+08	1.26179e+08	2.06736e+08	2.31033e+08	1.49478e+08
Diethanolamine	0.970966	POS	489.205	106.086	1.42042e+07	1.40102e+07	1.37021e+07	1.38026e+07	1.33036e+07	1.38047e+07	1.32564e+07	1.34986e+07
2-Phenylethanol glucuronide	0.969512	POS	398.753	299.11	488190	623497	546044	501588	317698	584967	455788	467434
N-Hexadecanoylpyrrolidine	0.969151	POS	718.677	310.31	639071	663528	494617	737854	180809	895885	726746	867842
5-Methylcytosine	0.969093	POS	198.248	126.066	1.05858e+06	1.27872e+06	1.23899e+06	1.21078e+06	477176	1.44841e+06	1.22212e+06	1.29262e+06
L-Dopa	0.969023	POS	48.3345	198.073	544763	3.92224e+06	2.93977e+06	3.57754e+06	1.24733e+06	3.61301e+06	3.19904e+06	3.75661e+06
Casimiroin	0.968969	POS	82.7701	234.071	943941	800609	1.27399e+06	606241	387449	1.22716e+06	1.23478e+06	1.20598e+06
Sorbitan oleate	0.968578	POS	609.973	429.318	56279.1	21659.9	58285	62626.8	58415.7	77715.3	54071.1	54815.4
Desglucocoroloside	0.968441	POS	635.218	505.314	130815	128597	145385	91124.3	145557	165782	146773	102355
2-Aminobenzoic acid	0.96814	POS	279.331	138.055	1.08805e+07	1.15721e+07	1.10863e+07	1.05077e+07	3.1054e+06	1.28847e+07	1.4734e+07	1.37875e+07
2-(4-Methyl-1,3-pentadienyl)anthraquinone	0.967973	POS	257.579	289.125	393923	356965	403703	339880	405162	396189	494492	360504
1-Pyrroline-5-carboxylic acid	0.96748	POS	48.3345	114.055	2.2414e+06	3.50204e+06	2.72696e+06	4.63958e+06	1.66194e+06	2.91068e+06	2.69297e+06	2.92345e+06
Gravelliferone	0.967255	POS	426.931	316.188	352960	389558	405145	346087	385035	310800	318866	332358
Calcitroic acid	0.966773	POS	598.566	375.25	363159	375798	377730	383248	405003	479657	393317	455953
Isolithocholic acid	0.966431	POS	719.428	399.279	220564	247915	185303	167961	61022.4	396277	376296	345122
Nicotinic acid	0.965991	POS	74.2613	124.039	5.83785e+06	5.9773e+06	5.30604e+06	6.53671e+06	1.00258e+07	1.91346e+07	9.31856e+06	9.01905e+06
Trimethylamine N-oxide	0.965722	POS	782.689	76.0761	2.23819e+06	2.81533e+06	1.78723e+06	2.60985e+06	2.67819e+06	1.69785e+06	2.60498e+06	2.02202e+06
3-Acetyl-1,2-dithiolane	0.965639	POS	52.8947	149.012	5.54753e+06	5.76983e+06	6.26842e+06	5.66512e+06	3.89257e+06	6.09105e+06	5.58086e+06	5.06588e+06
Kanzonol K	0.965005	POS	487.352	437.193	1.93227e+06	2.99763e+06	2.27247e+06	1.90218e+06	929467	3.43676e+06	4.10288e+06	4.85923e+06
Dimethyl dialkyl ammonium chloride	0.964633	POS	574.188	304.299	1.03733e+08	1.01669e+08	9.81504e+07	1.07514e+08	1.01058e+08	1.10543e+08	1.10489e+08	1.02327e+08
BOX B	0.963396	POS	80.2796	179.084	5.30111e+06	4.16601e+06	4.45276e+06	4.94634e+06	1.77631e+06	6.76363e+06	5.26789e+06	2.07541e+06
threo-Syringoylglycerol	0.962892	POS	242.132	245.099	641521	657225	652439	657270	703326	716945	556413	607855
Dopamine quinone	0.96146	POS	51.8325	152.07	2.38342e+06	2.53778e+06	1.756e+06	2.08208e+06	534191	2.22635e+06	2.12873e+06	2.25777e+06
Oleoyl glycine	0.959907	POS	465.151	340.281	3.11337e+07	3.61994e+07	2.75281e+07	2.75993e+07	1.3795e+07	9.0992e+07	7.75878e+07	7.58103e+07
Chloral hydrate	0.957206	POS	41.8264	164.93	5.30926e+08	5.64756e+08	5.28853e+08	5.56817e+08	3.53088e+08	6.27481e+08	5.95878e+08	5.65711e+08
Nicotine-1'-N-oxide	0.956554	POS	226.763	179.118	5.44753e+06	2.07638e+06	1.86952e+06	2.1811e+06	3.93553e+06	2.45514e+06	2.03517e+06	2.79101e+06
Pantothenic acid	0.955613	POS	188.729	220.118	1.03562e+08	1.23277e+08	1.09511e+08	1.12604e+08	2.95034e+07	1.16346e+08	1.17067e+08	1.15791e+08
Safrole	0.955564	POS	566.923	163.075	9.69002e+07	9.94057e+07	1.00752e+08	9.29082e+07	1.00327e+08	9.53282e+07	9.29013e+07	9.44895e+07
(Z)-Resveratrol 3,4'-diglucoside	0.955146	POS	229.345	553.184	0	0	0	0	560159	2.88145e+06	1.49333e+06	1.72943e+06
Phytosphingosine	0.953692	POS	465.151	318.3	1.0154e+08	1.13516e+08	8.95845e+07	9.40727e+07	5.38913e+07	3.18973e+08	2.78516e+08	2.64241e+08
Stearoylethanolamide	0.95248	POS	725.288	328.321	790068	824506	854291	699354	407728	823625	768119	776873
Simvastatin	0.952295	POS	598.538	419.276	159189	150899	140821	145498	143869	180108	161055	180991
Ethyl 2-phenyl-3-furancarboxylate	0.95013	POS	345.296	217.081	1.71848e+06	1.34944e+06	1.38684e+06	1.78224e+06	1.31812e+06	2.0177e+06	1.66773e+06	1.93679e+06
PC(19:2/19:2)	0.949546	POS	580.219	810.601	186370	147968	104590	699494	199761	2.96997e+06	5.61756e+06	513479
Pyro-L-glutaminyl-L-glutamine	0.949328	POS	175.473	258.108	838491	1.02572e+06	999324	1.01535e+06	227261	1.17841e+06	774753	1.05916e+06
2,5-Dihydro-2,4,5-trimethyloxazole	0.945004	POS	782.706	114.103	1.15168e+06	1.50496e+06	1.39781e+06	1.33788e+06	747094	1.16772e+06	1.23361e+06	1.4149e+06
Pyridoxine	0.944849	POS	130.54	170.081	2.28385e+06	2.79177e+06	1.92253e+06	4.91076e+06	1.42507e+06	2.37728e+06	4.48573e+06	2.81813e+06
PC(16:0/16:0)	0.944449	POS	630.638	734.567	269519	136833	35218	1.89494e+06	79095.5	2.77899e+06	1.34551e+07	1.40923e+06
3-Dehydrosphinganine	0.942049	POS	503.652	300.289	442330	524288	411407	457068	335370	447232	374034	349243
2-(Methylamino)benzoic acid	0.941771	POS	347.69	152.07	755828	1.14526e+06	1.27379e+06	1.87252e+06	326165	589448	619115	617346
Gancaonin I	0.939884	POS	453.182	355.147	368984	415712	408647	410912	0	0	0	0
ent-15-Kaurene-17,19-dioic acid	0.939816	POS	351.333	333.215	496840	974941	664262	647543	147672	800110	547156	592105
PC(7:0/26:2)	0.939544	POS	629.694	744.553	1.16462e+06	1.21249e+06	4.80787e+06	358035	1.12988e+06	736611	940726	445476
Morpholine	0.938579	POS	53.0506	88.0761	3.11875e+06	3.14118e+06	4.22034e+06	4.51243e+06	9.06232e+06	5.00152e+06	1.3921e+07	5.12358e+06
Creatinine	0.936458	POS	755.065	114.066	1.85257e+06	2.05567e+06	1.92053e+06	2.29876e+06	2.87115e+06	1.80559e+06	2.8819e+06	2.98766e+06
Palmitic amide	0.935452	POS	464.01	256.263	998666	919744	893363	908291	935485	1.98802e+06	1.45944e+06	1.58002e+06
Avocadyne 1-acetate	0.93522	POS	591.197	327.25	265202	282871	259961	303509	259829	1.14813e+06	336765	869064
2-Oxo-4-methylthiobutanoic acid	0.931271	POS	852.882	149.023	4.20736e+06	4.85782e+06	8.9632e+06	4.09932e+06	4.96042e+06	6.13137e+06	1.3518e+07	4.8269e+06
Acetylhydrazine	0.931206	POS	685.929	75.0557	1.99327e+06	1.91583e+06	1.94563e+06	1.86342e+06	2.05586e+06	1.79333e+06	1.70496e+06	1.53035e+06
3-Phenylpropyl 2-methylpropanoate	0.930879	POS	334.718	433.204	1.06023e+06	1.14676e+06	1.08461e+06	958560	1.06973e+06	1.09283e+06	1.02133e+06	946472
3alpha,4,5,7alpha-Tetrahydro-5-hydroxy-1H-isoindole-1,3(2H)-dione	0.929427	POS	125.449	168.063	995894	967974	1.00671e+06	935971	989638	965556	935422	1.11076e+06
Prostaglandin I2	0.929049	POS	519.46	353.229	230100	290836	234322	247859	0	8888.24	0	8071.15
2-Acetylpyrazine	0.928344	POS	48.3345	123.055	4.66301e+06	4.65989e+06	4.3015e+06	4.5193e+06	1.79581e+06	5.04971e+06	4.50067e+06	4.893e+06
Dibutyl phthalate	0.928318	POS	582.636	279.159	4.65348e+06	5.97516e+06	4.74421e+06	5.01105e+06	4.36982e+06	5.01907e+06	5.36024e+06	5.63945e+06
3-Phenylpropyl cinnamate	0.92828	POS	216.645	267.134	0	0	0	0	0	0	0	0
Pyridoxal	0.92259	POS	86.1187	168.063	929975	1.28719e+06	1.11452e+06	1.14198e+06	861679	683694	1.2972e+06	1.08312e+06
Pachyrrhizin	0.920503	POS	81.3589	337.074	790565	572810	589011	689851	313897	894945	759348	679384
Putrescine	0.919531	POS	79.4911	89.1117	1.29313e+07	1.28166e+07	3.76891e+06	1.28897e+07	3.32461e+06	1.4996e+07	1.42106e+07	1.50962e+07
4-Acetamidobutanoic acid	0.918947	POS	86.2165	146.081	680204	272776	478389	459184	0	664143	197372	1.07236e+06
Palmitoyl Serinol	0.917402	POS	674.447	330.3	1.94585e+06	585583	1.90501e+06	1.81179e+06	1.69486e+06	1.4183e+06	2.24444e+06	1.67584e+06
NAD	0.912729	POS	82.512	664.116	521551	650539	587507	540309	328223	612992	0	14420
Acetaminophen	0.911873	POS	790.328	152.07	438774	590137	563205	405343	616451	572482	679954	625285
N-Ethylglycine	0.910701	POS	55.3858	104.071	1.94296e+06	1.63216e+06	2.16397e+06	2.32537e+06	1.8407e+06	5.37739e+06	2.18608e+06	4.47737e+06
Neotrehalose	0.909785	POS	58.9279	365.105	2.25665e+06	2.20783e+06	1.89295e+06	1.69992e+06	663008	4.46196e+06	2.62775e+06	3.55826e+06
PC(14:1/24:4)	0.909449	POS	780.894	808.582	144539	43133.3	34108.5	495247	49959	456294	432247	475922
Auxin b	0.909396	POS	623.421	311.219	779757	813990	830723	712555	790463	171015	623788	672993
CMP-N-glycoloylneuraminate	0.907928	POS	160.022	631.153	22069	8752.76	85648.3	38295.5	0	23178.4	0	31722.9
Dihydrovaltrate	0.907312	POS	611.273	425.214	463736	515026	417591	496406	308495	473152	468272	501647
Batatasin II	0.905421	POS	451.38	275.122	6.83927e+06	7.86965e+06	7.6113e+06	8.10215e+06	1.29046e+06	5.89298e+06	5.3793e+06	6.06527e+06
Tsangane L 3-glucoside	0.903938	POS	340.151	375.235	1.00576e+06	1.04684e+06	743687	803818	173484	475290	776330	1.14372e+06
3-(2-Furanylmethylene)pyrrolidine	0.903322	POS	81.4659	150.091	586344	699984	593650	665722	329133	9.0913e+06	1.51808e+06	7.56904e+06
Glutaminylarginine	0.902872	POS	289.49	303.177	7.44739e+06	8.66599e+06	9.1841e+06	9.68424e+06	1.97015e+06	8.70407e+06	9.83314e+06	8.7438e+06
5,7-dihydroxy-2-phenyl-6,8-bis[3,4,5-trihydroxy-6-(hydroxymethyl)oxan-2-yl]-4H-chromen-4-one	0.901737	POS	191.623	601.168	13826	0	0	0	0	0	0	0
(R)-(E)-Sulforaphene	0.901571	POS	880.423	176.023	2.40785e+07	1.14493e+08	3.29643e+07	3.78596e+07	1.04925e+08	4.8307e+07	4.31968e+07	1.12972e+08
Garcilivin B	0.900688	POS	194.647	621.174	0	0	0	8885.6	0	0	0	0
Avenanthramide E	0.899291	POS	339.379	314.1	2.64883e+06	2.5567e+06	2.60286e+06	2.50402e+06	2.90795e+06	2.77893e+06	2.67163e+06	2.46776e+06
PC(14:0e/21:2)	0.898623	POS	740.222	758.598	640402	471692	563305	634738	199249	525785	584036	524083
Ascorbyl stearate	0.894473	POS	594.876	443.298	255393	259976	248420	301830	253868	310821	316713	295376
D-Ribose	0.893978	POS	46.0532	173.042	673835	2.4791e+07	2.61601e+07	2.7352e+07	1.39484e+07	1.99234e+07	2.74905e+07	2.27911e+07
Aminoacetone	0.893601	POS	44.9153	74.0605	4.79675e+06	3.31622e+06	3.65235e+06	5.60725e+06	3.77422e+06	8.38499e+06	2.3795e+06	3.42854e+06
Pyrimidine	0.892892	POS	767.046	81.0451	2.51924e+07	1.0635e+07	2.97853e+07	5.56397e+06	3.2032e+07	6.45787e+06	766707	6.90671e+07
(E)-Herclavine	0.889966	POS	353.519	296.164	842274	853809	664732	1.06663e+06	364618	1.46943e+06	976642	1.23226e+06
1,2-Dihydro-1,1,6-trimethylnaphthalene	0.889279	POS	664.251	173.132	5.33287e+06	4.95983e+06	4.71861e+06	7.16066e+06	2.15776e+06	6.26118e+06	4.27978e+06	9.02129e+06
3-Methoxytyrosine	0.88758	POS	82.5668	212.089	9.65889e+06	1.68699e+07	1.00985e+07	7.55763e+06	1.98242e+06	1.1945e+07	1.04058e+07	1.35604e+07
Laccarin	0.883931	POS	198.061	195.11	431891	469087	430175	465604	238548	373683	393801	346706
Imidazole-4-acetaldehyde	0.88167	POS	834.822	111.055	1.29281e+06	1.17628e+06	1.26954e+06	1.59338e+06	1.52498e+06	1.45368e+06	3.93021e+06	1.16666e+06
1,2,3,4,Tetrahydro-1,5,7-trimethylnapthalene	0.880823	POS	432.686	175.148	3.9761e+06	3.64465e+06	3.56805e+06	3.73595e+06	3.72565e+06	4.66031e+06	3.7444e+06	3.5493e+06
TAG(12:3/12:3/13:0)	0.875997	POS	753.605	663.453	369165	482154	283314	534315	412241	227727	248673	289482
TAG(12:0/12:0/12:1)	0.875997	POS	682.666	659.517	368997	367864	194760	317106	45442	424711	505791	668983
Asparaginyl-Proline	0.875297	POS	460.461	230.117	616240	965337	1.75439e+06	934557	184783	1.14979e+06	1.63519e+06	1.27799e+06
Stigmasterol	0.87178	POS	657.292	395.363	2.02144e+06	1.48845e+06	1.09042e+06	2.32775e+06	622652	1.022e+06	2.05453e+06	2.47189e+06
Dolichyl phosphate D-mannose	0.87095	POS	529.709	427.208	81785.8	73392	107326	83562.9	40801.4	149232	81785.5	170523
(2-Methoxyethoxy)propanoic acid	0.870707	POS	684.978	149.082	2.33535e+06	2.34048e+06	5.21677e+06	3.48204e+06	3.15671e+06	1.33439e+06	1.79047e+06	3.52629e+06
2-Dodecylbenzenesulfonic acid	0.868784	POS	578.425	327.196	689186	744344	629013	840307	195571	672666	770714	770607
Methylimidazole acetaldehyde	0.868287	POS	206.568	125.071	772607	707218	767063	719759	557900	692447	755098	675298
Palmitoylethanolamide	0.865721	POS	484.449	300.289	1.08136e+06	1.09611e+06	1.12199e+06	1.03456e+06	291398	1.19306e+06	1.07755e+06	1.20879e+06
L-trans-4-Methyl-2-pyrrolidinecarboxylic acid	0.86443	POS	54.1902	130.086	130965	0	0	397745	966290	1.10267e+06	549571	587045
D-Proline	0.86408	POS	208.397	116.071	1.13782e+06	1.14039e+06	1.0841e+06	1.2793e+06	1.04887e+06	1.52261e+06	1.63926e+06	1.40524e+06
Lansiumamide C	0.86396	POS	432.691	266.151	1.06654e+07	1.0954e+07	1.02076e+07	1.07165e+07	1.05508e+07	1.26863e+07	1.08289e+07	1.01208e+07
2-Ethyl-6-methylpyrazine	0.863559	POS	74.3491	123.092	1.27479e+06	1.44592e+06	2.14025e+06	1.2869e+06	1.01753e+06	1.6823e+06	2.8767e+06	3.14173e+06
Scopolamine	0.861867	POS	580.37	304.16	253581	324593	321705	241147	186634	307981	338681	200050
2,4,12-Octadecatrienoic acid isobutylamide	0.859515	POS	738.553	334.31	871312	1.04469e+06	815917	1.05017e+06	0	0	187517	19805.9
gamma-Glutaminyl-4-hydroxybenzene	0.855426	POS	76.8076	239.1	100843	124296	112962	144462	136566	239359	328051	187966
(Â±)-Tryptophan	0.85423	POS	221.795	205.097	1.64551e+06	1.49316e+06	1.37369e+06	1.26406e+06	99447.6	522665	486610	477474
7-O-Acetylaustroinulin	0.851804	POS	425.595	365.277	455064	1.09846e+06	545331	708412	105192	453721	494267	274078
Betaine aldehyde	0.847487	POS	783.288	102.092	531524	558770	347156	487836	666251	627271	677805	498274
1-Methyl-1,3-cyclohexadiene	0.842572	POS	432.685	95.0858	3.10619e+06	2.92085e+06	2.82838e+06	3.02066e+06	3.04904e+06	3.36426e+06	2.74321e+06	3.18711e+06
5-Acetyl-2,4-dimethyloxazole	0.841568	POS	506.085	140.068	1.4345e+07	1.0818e+07	1.43423e+07	1.20246e+07	1.2279e+07	1.00308e+07	1.2148e+07	1.02415e+07
Perlolyrine	0.840459	POS	327.156	265.097	1.02651e+06	803683	694231	650994	342360	1.12675e+06	1.05952e+06	1.24608e+06
LPE(2:0)	0.838349	POS	802.894	258.076	3.29874e+06	3.37463e+06	1.19902e+06	1.69707e+06	3.15772e+06	3.10411e+06	2.46288e+06	1.90167e+06
Elenaic acid	0.834252	POS	325.133	243.087	1.98936e+06	2.25095e+06	2.35392e+06	2.07895e+06	494473	2.59432e+06	2.40268e+06	2.47289e+06
Pteleine	0.833528	POS	316.595	230.079	812793	155894	154465	249863	234622	151771	365645	358446
Propionylglycine	0.833166	POS	841.294	132.065	1.14805e+06	1.15066e+06	1.24771e+06	1.18523e+06	1.16614e+06	1.06871e+06	1.29354e+06	1.03679e+06
1-Aminocyclopropanecarboxylic acid	0.830535	POS	36.9513	102.055	1.86762e+06	2.40235e+06	2.35008e+06	2.5574e+06	4.04161e+06	2.80115e+06	2.5519e+06	2.21034e+06
Pallidol 3-glucoside	0.829305	POS	193.464	617.203	0	0	0	0	0	0	0	0
O-Arachidonoyl Ethanolamine	0.827325	POS	509.738	348.289	518857	596734	531664	536915	115945	537275	507176	552099
gamma-Glutamylleucine	0.825514	POS	453.14	261.143	8.72756e+06	8.90256e+06	9.2652e+06	9.43843e+06	257593	174249	193493	177312
Monoethylglycinexylidide	0.823714	POS	246.888	207.149	1.41883e+06	1.37027e+06	1.43172e+06	1.43609e+06	1.3206e+06	1.37629e+06	1.37972e+06	1.14763e+06
Furaneol acetate	0.822145	POS	76.6685	171.063	1.20956e+07	2.16992e+07	1.5138e+07	1.27847e+07	2.09381e+06	1.97432e+07	2.9869e+07	1.84835e+07
1-a,24R,25-Trihydroxyvitamin D2	0.820138	POS	515.5	445.34	108370	77907	139556	95799.5	79308.6	229914	98775	109426
Artemoin A	0.818996	POS	779.096	551.504	126284	185806	174141	260581	87608.8	18441.9	84022.7	214043
4-(4-Methyl-3-pentenyl)-3-cyclohexene-1-carboxaldehyde	0.817091	POS	432.691	193.158	4.95576e+06	4.84924e+06	4.83124e+06	5.13453e+06	4.88499e+06	5.68694e+06	4.91424e+06	4.70428e+06
Orcein	0.816628	POS	111.585	501.169	152398	231372	358122	284800	0	218668	167756	458307
5-Hydroxyindoleacetylglycine	0.813244	POS	392.336	249.086	3.39114e+06	3.34728e+06	3.26291e+06	3.37528e+06	0	0	0	0
Chalconaringenin	0.812005	POS	80.8586	273.081	495494	356870	486464	478493	174122	539878	404959	565735
Fasciculol E	0.81114	POS	328.649	724.468	76342.7	90107.9	68645.4	51636.8	53435.5	82976	66924.8	84725.2
8-hydroxy-7-methoxy-3-(2-methylbut-3-en-2-yl)-2H-chromen-2-one	0.806267	POS	442.284	261.109	305530	333028	335706	369275	313973	299206	309049	317965
2-Azetidinecarboxylic acid	0.804392	POS	91.7789	102.055	2.88736e+06	2.115e+06	2.48001e+06	2.41674e+06	2.53361e+06	3.48506e+06	2.44905e+06	2.93596e+06
Monoethylhexyl phthalic acid	0.804196	POS	134.214	279.159	1.3816e+06	1.26803e+06	1.1486e+06	943666	2.14337e+06	1.48433e+06	1.29854e+06	1.18928e+06
Glucocaffeic acid	0.797948	POS	322.731	343.1	213437	239085	246019	206401	181107	167839	186395	168163
2,3-Diphenylpyrazine	0.797175	POS	392.995	233.112	7.96377e+07	8.51471e+07	8.19505e+07	8.17274e+07	78639.8	521155	373381	401334
p-Octopamine	0.796729	POS	198.825	154.086	0	0	0	0	0	0	0	0
LysoPE(18:1(9Z)/0:0)	0.79463	POS	544.977	480.309	366859	352352	254526	332014	58212.5	315183	252823	292848
5-Aminopentanal	0.789093	POS	54.1786	102.092	2.1597e+06	1.22431e+06	962337	1.92366e+06	1.27423e+06	2.61602e+06	2.30102e+06	1.83599e+06
5-Methoxyindoleacetate	0.784198	POS	283.595	206.077	2.0523e+07	2.44617e+07	2.72159e+07	2.97187e+07	3.1419e+07	5.86475e+07	2.79513e+07	2.17164e+07
N4-Acetylaminobutanal	0.779643	POS	191.684	130.086	1.16818e+06	1.02592e+06	1.10691e+06	1.25853e+06	606671	1.20407e+06	1.22821e+06	1.02405e+06
MG(18:2(9Z,12Z)/0:0/0:0)	0.777918	POS	636.663	355.282	812350	683591	708193	600966	751361	619741	515575	585738
N5-(3,4-Dioxo-1,5-cyclohexadien-1-yl)-L-glutamine	0.777874	POS	117.762	253.079	1.60193e+06	1.81652e+06	1.81586e+06	1.80424e+06	817448	1.85023e+06	1.4724e+06	1.85353e+06
N-(14-Methylhexadecanoyl)pyrrolidine	0.776751	POS	712.722	324.326	446303	251219	364761	364880	88237.5	279913	365738	490732
Cytidine monophosphate	0.776689	POS	47.0462	324.058	2.12023e+07	2.24817e+07	2.09096e+07	2.43824e+07	7.50383e+06	2.41328e+07	2.12401e+07	2.21286e+07
Docosatrienoic acid	0.774996	POS	628.136	335.294	1.7542e+06	1.10168e+06	1.09037e+06	1.93484e+06	688596	1.30302e+06	2.41042e+06	2.39679e+06
Dimethicone	0.770512	POS	763.188	163.098	1.22939e+07	8.82622e+06	1.27004e+07	1.32431e+07	6.31052e+07	5.56405e+06	2.89838e+06	1.03582e+07
xi-2,3-Dihydro-3,5-dihydroxy-6-methyl-4H-pyran-4-one	0.769269	POS	336.708	159.065	1.47096e+06	1.36132e+06	1.38254e+06	1.55791e+06	1.38957e+06	1.56231e+06	1.5057e+06	1.43463e+06
Hydroxycotinine	0.758102	POS	183.844	193.099	1.27871e+06	1.21802e+06	1.23021e+06	1.2506e+06	352088	1.17129e+06	1.38401e+06	1.25775e+06
Ustiloxin C	0.755949	POS	194.808	559.199	0	0	0	0	0	0	0	0
Trigonelline	0.753963	POS	47.3486	138.055	4.90991e+06	4.79272e+06	5.36332e+06	5.395e+06	686839	6.02902e+06	1.68549e+06	5.12651e+06
ACar(26:6)	0.751286	POS	553.58	528.411	162128	178150	132488	152673	45321.5	2.63059e+06	359085	1.61052e+06
3-Isopropenylpentanedioic acid	0.747668	POS	181.545	173.078	3.56963e+07	4.1384e+07	3.81375e+07	4.17378e+07	1.43308e+06	5.49781e+06	2.75776e+06	4.34131e+06
Chrysoeriol 4',7-diglucuronide	0.746115	POS	115.98	653.135	9358.42	0	0	0	0	0	0	0
Dihydroceramide	0.741194	POS	658.436	330.3	1.37144e+07	1.4076e+07	1.27905e+07	1.41679e+07	1.27575e+07	1.3542e+07	1.44227e+07	1.42391e+07
Amlaic acid	0.739013	POS	194.647	653.105	0	18090.1	0	0	0	0	0	8228.13
LPC(16:0)	0.736106	POS	536.503	496.34	870267	816142	759326	863028	270160	1.04639e+07	1.6918e+06	6.7882e+06
(Â±)-erythro-Isoleucine	0.734192	POS	152.754	132.102	1.26936e+06	1.03353e+06	1.15907e+06	1.03461e+06	935860	774274	1.13155e+06	1.24293e+06
CPA(18:0/0:0)	0.732065	POS	740.475	421.264	852904	1.21914e+06	989557	883198	627020	1.07125e+06	990317	857825
N-Methylnicotinium	0.728973	POS	246.374	177.139	1.06422e+06	1.13324e+06	1.41698e+06	1.17968e+06	1.12476e+06	1.57243e+06	1.23455e+06	1.11558e+06
ACar(26:7)	0.72835	POS	587.535	526.395	563144	537108	510383	506655	587741	490310	543514	580773
Isopentyl 3-methyl-2-butenoate	0.721232	POS	274.188	171.138	830125	930766	930641	1.11987e+06	991669	1.3679e+06	1.2611e+06	917890
3-Methylguanine	0.719925	POS	182.245	166.072	7.28417e+06	6.76555e+06	5.6156e+06	5.89064e+06	3.97334e+06	8.02678e+06	8.2844e+06	8.17495e+06
Tetrahydropteridine	0.714153	POS	685.91	137.082	4.76349e+06	4.17993e+06	1.02527e+07	8.70481e+06	1.80777e+07	4.27533e+06	3.88583e+06	4.37222e+06
L-Phenylalanine	0.708793	POS	185.146	166.086	1.21783e+07	1.40482e+07	1.54883e+07	1.36312e+07	3.27301e+06	1.07973e+07	5.12251e+06	1.11871e+07
L-Proline	0.708279	POS	9.03993	116.071	1.24256e+06	1.52427e+06	1.6511e+06	1.39473e+06	3.1943e+06	4.98071e+06	3.08716e+06	3.19877e+06
(2S,2'S)-Pyrosaccharopine	0.707718	POS	430.335	259.128	2.17326e+07	2.3398e+07	2.3284e+07	2.37229e+07	7071.32	28013.4	21884.3	15566.7
Eujambin	0.706964	POS	194.808	659.12	0	0	0	0	0	0	0	0
para-Trifluoromethylphenol	0.705758	POS	103.197	163.034	8.56422e+06	1.04906e+07	4.1027e+06	3.54522e+06	364527	3.4776e+06	5.40445e+06	3.67508e+06
5Z-Tetradecenoic acid	0.705469	POS	489.201	227.2	5.63553e+06	5.80038e+06	5.63004e+06	5.16193e+06	5.54357e+06	5.26136e+06	5.23988e+06	5.68605e+06
Fluticasone propionate	0.705364	POS	145.768	501.194	0	0	0	0	0	0	0	93771
Pandamarilactam 3x	0.703802	POS	264.484	236.125	259442	284201	271595	255939	0	40704.7	41420.8	52388.7
N-Oleoylethanolamine	0.700686	POS	619.024	326.305	2.28732e+06	1.32438e+06	1.2898e+06	2.55704e+06	344700	1.14052e+06	2.35548e+06	2.11107e+06
7-Hydroxyaustrobailignan 5	0.698027	POS	566.923	343.153	1.96383e+07	2.0792e+07	2.06206e+07	1.96138e+07	1.99067e+07	1.97485e+07	1.84027e+07	1.86322e+07
8-hydroxy-6,7-dimethoxy-2H-chromen-2-one	0.696658	POS	628.421	223.063	405045	327641	452995	418432	478710	683314	491162	322583
Sterebin G	0.692499	POS	603.491	355.245	670554	710932	642024	605065	707040	761274	638250	718904
7,11-Bisdeacetylvaltrate 7-(3-methylpentanoate) 11-(3-hydroxy-3-methylbutanoate)	0.68968	POS	691.083	495.265	61477.7	46757.1	61798.6	55001.6	54038.9	66317	78798.9	13256.9
Stearoylglycine	0.685612	POS	649.163	342.3	166362	19141.8	0	39576.1	65779.5	358826	303113	404014
benzene-1,2,4-triol	0.685191	POS	46.0755	127.039	3.45817e+06	9.5317e+06	8.02381e+06	8.13128e+06	3.06672e+06	1.15642e+07	9.4194e+06	1.03464e+07
4-Fumarylacetoacetic acid	0.683533	POS	42.6366	201.037	639880	273535	162016	335566	791395	318337	243018	261343
24,25-Dihydroxyvitamin D	0.683532	POS	670.442	417.336	167601	97600	119407	158350	45341.5	1.99811e+06	274561	1.41435e+06
Inositol 1,3,4-trisphosphate	0.681662	POS	4.11838	420.971	7.99011e+06	6.37883e+06	5.91543e+06	8.99939e+06	0	5.39001e+06	8.36661e+06	7.08783e+06
LPC(18:0)	0.67984	POS	597.307	524.371	556828	529610	418118	626163	143602	6.3242e+06	1.08705e+06	3.76251e+06
1-Methylhistamine	0.679398	POS	651.751	126.103	2.87913e+07	2.64468e+07	1.91822e+07	2.55946e+07	3.72745e+07	2.36987e+07	2.34328e+07	3.08294e+07
2-Nonenoic acid gamma-lactone	0.67597	POS	307.267	155.107	764931	664481	1.00311e+06	1.00892e+06	445227	841794	953446	932610
ACar(25:6)	0.674907	POS	521.287	514.395	45471.3	96212.9	59933	52195.5	34939.3	1.12266e+06	152674	664093
PE(P-18:1(11Z)/14:0)	0.672944	POS	578.999	674.504	34558.6	21340.8	0	0	0	978800	123355	538257
Montecristin	0.671574	POS	693.698	575.504	419009	329467	374957	535638	187035	373105	399226	399154
Ribose-1-arsenate	0.670486	POS	893.801	274.975	4.57683e+06	3.90953e+06	5.3415e+06	5.75726e+06	6.69614e+06	8.54918e+06	5.27542e+06	6.54854e+06
Cohibin C	0.665617	POS	634.194	577.519	1.19212e+06	1.39292e+06	1.10168e+06	536767	2.02464e+06	1.04644e+06	41638	1.37044e+06
Cohibin A	0.66115	POS	667.908	549.488	1.56411e+07	1.26584e+07	7.30108e+06	1.20822e+07	3.40725e+06	1.60435e+07	1.37766e+07	1.15948e+07
2,3,4,5-tetrahydropyridine-2-carboxylate	0.660143	POS	83.653	128.071	951559	774963	1.01626e+06	646279	996869	1.16709e+06	1.19388e+06	1.05686e+06
Tetradecanoylcarnitine	0.656689	POS	703.92	372.31	4.09683e+07	3.99863e+07	4.24503e+07	3.91673e+07	3.70222e+07	4.21355e+07	4.08514e+07	4.01187e+07
(5a,6a,8a,11a)-8-Hydroxy-2-oxo-1(10),3-guaiadien-12,6-olide-15-al 8-(4-hydroxyphenylacetate)	0.651704	POS	427.94	411.142	291552	311002	345869	339051	344367	315901	375624	272499
Ginkgolide B	0.650044	POS	453.156	425.15	933186	915739	962498	995852	7771.96	233007	47680.6	192995
5,7-Dihydroxy-6,8-dimethylflavanone	0.649433	POS	472.379	285.107	3.49684e+06	2.47253e+06	3.28829e+06	3.13315e+06	724901	2.20563e+06	3.32768e+06	3.02004e+06
2-Carboxy-5,7-dimethyl-4-octanolide	0.647336	POS	267.039	215.125	1.46205e+06	1.31069e+06	1.5726e+06	1.31609e+06	617196	1.70808e+06	1.44672e+06	1.34414e+06
D-Pinitol 2-O-alpha-D-Galactopyranosyl	0.64634	POS	485.661	357.147	544062	522998	619331	633669	235936	1.0539e+06	474899	865138
Glucosamine 6-sulfate	0.642844	POS	135.032	260.044	3.3072e+06	3.62596e+06	3.23892e+06	4.96529e+06	3.30934e+06	3.11392e+06	3.31332e+06	2.94423e+06
4-Hydroxy-2-butenoic acid gamma-lactone	0.642355	POS	46.0506	85.0288	2.12958e+06	1.9506e+07	1.80822e+07	1.90443e+07	6.60745e+06	2.2267e+07	1.96588e+07	1.95767e+07
4-Amino-2-methylenebutanoic acid	0.640634	POS	70.806	116.071	1.78222e+06	1.80473e+06	2.34647e+06	2.56299e+06	1.99186e+06	2.403e+06	1.96943e+06	1.81403e+06
(4-Hydroxybenzoyl)choline	0.639928	POS	47.1661	224.128	1.22541e+06	1.41396e+06	1.30778e+06	990251	2.45418e+06	1.35637e+06	1.32459e+06	1.03956e+06
E-3179	0.634008	POS	437.501	421.157	1.55942e+06	1.32721e+06	1.63594e+06	1.51222e+06	680219	1.94181e+06	1.65646e+06	1.67227e+06
L-DOPA 3'-glucoside	0.633842	POS	74.4685	360.125	967882	192039	862100	160496	1.10617e+06	1.08944e+06	804362	993906
Squamolone	0.633445	POS	73.2593	129.066	2.63448e+07	1.33063e+07	9.47521e+06	1.45455e+07	6.47902e+06	1.09614e+07	1.18506e+07	1.13407e+07
2-Pyrrolidineacetic acid	0.632097	POS	233.648	130.086	465739	352167	431617	388098	380396	438824	395921	518457
3-Hydroxyadipic acid 3,6-lactone	0.627109	POS	46.0449	145.049	7.74349e+06	1.01524e+07	8.42928e+06	9.03452e+06	3.06909e+06	1.08216e+07	9.29241e+06	1.03021e+07
N-Gluconyl ethanolamine phosphate	0.626845	POS	88.4728	320.071	2.88264e+06	3.4374e+06	3.15474e+06	3.25854e+06	1.17993e+06	3.60216e+06	3.62403e+06	3.39687e+06
2-Propanoylthiazole	0.626279	POS	74.1582	142.035	1.8565e+07	1.73205e+07	2.406e+07	1.87693e+07	1.97582e+07	1.38678e+07	1.87827e+07	1.8336e+07
Glechomafuran	0.624263	POS	218.207	231.134	974552	1.17579e+06	1.09208e+06	1.09577e+06	250380	1.50024e+06	1.59166e+06	1.02758e+06
DGTS(10:0/10:0)	0.622996	POS	677.373	544.421	267921	257871	232667	247744	22587.4	413677	234491	242873
DGTS(9:0/9:0)	0.622996	POS	645.738	516.384	108305	139596	109295	100572	14981.2	204393	365731	309912
D-1-Piperideine-2-carboxylic acid	0.621975	POS	110.728	128.071	1.36254e+06	656097	1.3031e+06	2.35896e+06	1.32903e+06	1.61796e+06	1.42565e+06	1.45603e+06
Quinone	0.618035	POS	46.0598	109.029	3.47597e+06	3.4103e+06	3.08987e+06	3.18555e+06	1.06844e+06	3.77966e+06	3.24006e+06	3.52299e+06
Isonicotinic acid	0.61683	POS	834.186	124.039	9.09428e+06	9.08566e+06	8.71612e+06	3.27636e+06	2.36353e+06	9.45783e+06	9.3861e+06	9.26701e+06
Flumioxazin	0.611439	POS	392.988	355.108	143968	168479	148649	134944	0	0	0	0
PE(16:1/16:1)	0.607541	POS	697.635	688.499	110680	293362	182256	167906	36090.8	4.28216e+06	588431	2.24362e+06
2-Keto-6-acetamidocaproate	0.606888	POS	83.2095	188.092	436556	396942	469429	370162	236512	600037	495935	806113
Melleolide M	0.605729	POS	507.305	453.166	470807	449421	397966	396802	165650	644668	449485	816661
Enrofloxacin	0.604019	POS	566.925	360.18	2.15721e+07	2.27627e+07	2.22685e+07	2.14478e+07	2.12033e+07	2.20918e+07	2.05009e+07	2.02546e+07
Calystegine A6	0.603101	POS	189.763	160.097	494637	858950	423076	0	0	1.56595e+06	1.81477e+06	1.82021e+06
3-Hydroxyadipic acid	0.596874	POS	144.419	163.06	0	18866	0	15749	18443.8	0	14703.9	0
PE(16:0/18:2(9Z,12Z))	0.595881	POS	779.235	716.521	2.2851e+06	2.14255e+06	2.13403e+06	2.03285e+06	2.6629e+06	3.17002e+06	2.98855e+06	2.28382e+06
(5alpha,6beta,14alpha,20R,22R)-5,6,14,20,27-Pentahydroxy-1-oxowith-24-enolide	0.594932	POS	664.639	507.304	124696	192348	196252	112090	0	189053	75742.4	156253
Linoleamide	0.593972	POS	574.346	280.263	5.40461e+06	7.61661e+06	9.30126e+06	1.12003e+07	1.58979e+06	2.58662e+06	1.06505e+07	1.28276e+07
N-Methylcalystegine C1	0.593671	POS	46.0532	206.102	0	3.8991e+06	3.32326e+06	3.2691e+06	2.28008e+06	3.50225e+06	3.68279e+06	3.28404e+06
Cholestane-3,7,12,25-tetrol	0.593651	POS	699.82	437.374	498208	574454	413591	465284	436011	557919	533640	526235
6-Phosphonoglucono-D-lactone	0.590418	POS	46.6271	259.021	638254	2.39387e+06	1.88691e+06	1.65835e+06	552967	2.14529e+06	1.74095e+06	1.73955e+06
Methyl (2E,6Z)-dodecadienoate	0.589434	POS	432.691	211.169	5.62731e+06	5.58288e+06	5.50811e+06	5.84803e+06	5.35472e+06	6.54741e+06	5.64832e+06	5.61422e+06
PC(22:4(7Z,10Z,13Z,16Z)/16:0)	0.587937	POS	778.106	810.599	120475	80973.8	60661.5	646546	152147	2.36044e+06	3.56839e+06	489513
ACar(21:0)	0.587156	POS	776.37	470.42	191901	238124	234072	204043	258720	287617	247750	466022
ACar(16:0)	0.587156	POS	750.496	400.342	1.925e+06	1.99561e+06	1.87438e+06	1.70756e+06	2.00736e+06	2.11922e+06	2.07038e+06	1.55752e+06
ACar(20:3)	0.587156	POS	740.211	450.369	1.59034e+06	1.38078e+06	1.45431e+06	1.22632e+06	607920	1.5302e+06	1.69449e+06	1.69428e+06
ACar(15:0)	0.587156	POS	722.938	386.326	365247	335349	344020	360968	335024	332030	406818	306736
ACar(25:0)	0.587156	POS	690.605	526.483	636528	507800	521215	533565	465168	566240	380698	595500
ACar(21:3)	0.587156	POS	689.569	464.373	82899.3	68300.8	53640.1	62258.1	0	1.46768e+06	169221	1.00907e+06
ACar(11:0)	0.587156	POS	602.358	330.263	1.01573e+06	417364	503978	587366	924394	5.47089e+06	2.31181e+06	5.63069e+06
ACar(14:1)	0.587156	POS	598.566	370.295	579208	603872	509758	671258	599811	667010	662140	629451
ACar(11:1)	0.587156	POS	579.028	328.242	238222	268359	222228	311799	198305	317846	353157	330985
ACar(12:3)	0.587156	POS	548.705	338.23	393406	436131	437456	421956	462014	385996	423414	428597
ACar(15:1)	0.587156	POS	467.122	384.308	6.35092e+06	7.62429e+06	5.29235e+06	5.91935e+06	3.17654e+06	2.94096e+07	2.47518e+07	2.10607e+07
ACar(13:1)	0.587156	POS	448.361	356.277	338010	351480	387625	382144	89545	538278	462003	510761
PE(17:1/17:1)	0.584808	POS	668.996	716.521	3.61593e+06	5.88455e+06	8.78411e+06	3.99143e+06	2.44164e+06	6.02864e+06	5.79699e+06	3.58869e+06
Sphinganine	0.584437	POS	535.31	302.305	4.29543e+06	4.89168e+06	6.40038e+06	4.27035e+06	3.69249e+06	1.80162e+07	1.42769e+07	1.75372e+07
D-Tagatose 1,6-bisphosphate	0.580857	POS	840.712	341	3.69526e+06	1.42254e+06	1.5344e+06	1.86703e+06	1.55207e+06	696012	1.76998e+06	1.53469e+06
O-Methylcorypalline	0.580285	POS	187.701	208.133	2.19271e+06	2.50365e+06	2.23905e+06	2.23465e+06	2.71554e+06	2.94155e+06	2.39123e+06	2.18001e+06
Acidissiminin	0.578516	POS	548.674	660.489	56953.3	38722.9	38443.6	31113.4	0	862014	125690	580783
Diethylthiophosphate	0.569692	POS	43.7619	171.026	0	256402	95845.6	165119	96932.9	141254	57850.5	118492
Ethyl (Â±)-3-hydroxyoctanoate	0.568716	POS	274.111	189.148	721223	904141	1.15649e+06	1.02976e+06	95495.5	1.4452e+06	1.25559e+06	676945
Glycyl-Valine	0.568205	POS	56.5245	175.107	0	0	183053	90145.7	0	256567	302889	196771
Dimethylbenzimidazole	0.567802	POS	285.873	147.091	4.51794e+06	5.1748e+06	4.50646e+06	4.72698e+06	1.14677e+06	4.7495e+06	4.57569e+06	4.91278e+06
LysoPC(20:3(5Z,8Z,11Z))	0.566301	POS	597.308	546.353	116189	115568	109852	193508	38214.3	792356	158483	478469
Docosahexaenoyl Ethanolamide	0.566259	POS	737.905	372.29	594596	902744	675648	681235	279857	360042	512055	383070
3-Hydroxy-N6,N6,N6-trimethyl-L-lysine	0.563499	POS	189.752	205.154	0	0	0	0	0	0	8843.46	31836.6
N-Phenylacetylaspartic acid	0.558992	POS	264.671	252.086	2.29522e+06	2.77386e+06	2.74824e+06	2.64071e+06	419525	2.63128e+06	2.59557e+06	2.57643e+06
3-Methyldioxyindole	0.558687	POS	76.0105	164.074	668681	1.09547e+06	1.84506e+06	765205	1.62834e+06	2.35454e+06	2.27347e+06	1.00341e+06
N-Methylhistamine	0.558092	POS	734.447	126.103	1.02324e+08	8.85536e+07	1.13983e+08	9.74072e+07	2.21384e+08	1.07807e+08	9.61873e+07	1.59614e+08
8-Hydroxyoctanoate	0.550838	POS	419.488	161.117	1.04638e+06	1.11131e+06	997355	1.09406e+06	1.0514e+06	1.09354e+06	1.0573e+06	1.03127e+06
S-Adenosylmethioninamine	0.545814	POS	203.619	355.159	0	0	0	0	145191	927575	648123	781229
Glycitein	0.544493	POS	297.627	307.062	488761	671579	539273	485301	501894	381135	435665	457774
1,2-Dichloroethane	0.54449	POS	168.384	98.9756	4.25872e+06	4.5037e+06	2.14005e+06	4.65992e+06	3.64746e+06	4.33446e+06	6.23276e+06	7.71233e+06
7-Ketodeoxycholic acid	0.528463	POS	519.457	424.363	260562	697435	341969	478187	111612	801272	212557	364119
4-O-alpha-D-Galactopyranosylcalystegine B2	0.526427	POS	185	338.143	721248	1.35853e+06	1.52776e+06	1.54667e+06	33189.1	3.35471e+06	1.37464e+06	1.69877e+06
2-O-p-Coumaroylhydroxycitric acid	0.523795	POS	726.503	355.07	1.20684e+06	364695	197691	242443	357672	447166	706849	272347
Ethyl 2,4-dioxohexanoate	0.523172	POS	195.677	173.078	1.97257e+06	2.19637e+06	2.39887e+06	2.31273e+06	1.80118e+06	1.77737e+06	1.74247e+06	1.76155e+06
Pandamarilactone 1	0.519714	POS	353.572	318.173	475209	514903	501245	467947	145579	756545	574835	610670
2-Amino-4-ethoxy-3-hydroxybutanoic acid	0.511433	POS	44.9164	164.092	1.86029e+06	2.95376e+06	1.04258e+06	2.328e+06	914276	2.84414e+06	919046	2.39347e+06
(Â±)-Furaneol	0.511091	POS	77.797	129.052	1.58859e+07	2.41972e+07	2.5528e+07	2.56614e+07	1.86893e+06	4.00021e+06	5.13434e+06	3.95714e+06
L-Tyrosine	0.509449	POS	189.904	182.078	0	1.20902e+06	0	0	0	3.82379e+06	3.00949e+06	4.34315e+06
alpha-Tocopherol succinate	0.507913	POS	703.403	531.408	993446	245219	1.54915e+06	1.06271e+06	1.32946e+06	1.74278e+06	87228.5	1.85985e+06
Lucidenic acid N	0.503806	POS	520.679	461.286	80948.5	74331.6	81149.9	85729	97273.3	102923	103395	99320.9
DGTS(2:0/15:1)	0.500687	POS	635.497	500.358	1.74785e+06	1.54946e+06	1.5114e+06	1.48196e+06	1.65871e+06	1.75114e+06	1.72602e+06	1.67366e+06
Fructose 1,6-bisphosphate	0.5	POS	23.913	341	1.16837e+06	1.05586e+06	1.04592e+06	881351	1.19838e+06	628638	695815	1.19735e+06
N-Methyl proline	0.499959	POS	30.881	130.086	651107	774765	948506	995381	877410	817312	814899	635975
N-Nitrosodimethylamine	0.499927	POS	35.8177	75.0557	281780	429228	485144	401600	696019	673179	417775	501562
Synephrine acetonide	0.498376	POS	789.76	208.133	650570	815819	607778	628492	1.08279e+06	676486	585171	589014
S-Acetyl dihydroasparagusic acid	0.497115	POS	887.604	195.017	9.60292e+06	1.3143e+07	8.85402e+06	1.43559e+07	1.57256e+07	1.23633e+07	1.01771e+07	1.12523e+07
5-(3',4',5'-Trihydroxyphenyl)-gamma-valerolactone	0.496672	POS	17.4848	225.072	6.39908e+06	4.96892e+06	6.69584e+06	5.33317e+06	6.31117e+06	6.68585e+06	7.09934e+06	5.83479e+06
1-(Malonylamino)cyclopropanecarboxylic acid	0.494508	POS	181.569	188.054	4.49505e+06	4.43114e+06	4.27311e+06	4.60995e+06	2.03127e+06	5.90488e+06	6.0169e+06	6.00034e+06
1-Piperidinecarboxaldehyde	0.492072	POS	180.732	114.091	1.09688e+06	1.07173e+06	1.1554e+06	1.32926e+06	972902	1.22689e+06	1.16049e+06	1.24653e+06
Cibaric acid	0.491905	POS	469.953	325.198	585712	526321	530670	570073	8582.56	32554.2	83360.2	46284.9
Demethylphylloquinone	0.49166	POS	588.111	437.347	34996.6	17787.7	0	8320.33	0	336885	44367.9	248635
Tetramethylsilane	0.491513	POS	47.1893	301.14	371702	603672	393732	263245	325629	489514	718188	586985
3-Glucosyl-2,3',4,4',6-pentahydroxybenzophenone	0.487142	POS	286.349	425.099	338961	369096	352248	326035	230032	319776	402503	388391
Daidzein	0.4869	POS	80.388	255.07	289366	206437	237862	272984	114182	338684	256527	267853
LysoPC(18:3(6Z,9Z,12Z))	0.485199	POS	535.697	518.322	184864	173959	174752	187040	71060.2	2.02918e+06	324256	1.3255e+06
Ethyl menthane carboxamide	0.484341	POS	657.516	212.201	6.19303e+06	4.43555e+06	3.21782e+06	7.13109e+06	1.51817e+06	2.67748e+06	6.12629e+06	8.55514e+06
5-Aminopentanamide	0.477103	POS	53.0808	117.102	1.94822e+06	1.70048e+06	2.17717e+06	2.76611e+06	2.59226e+06	3.27749e+06	1.05789e+06	1.43533e+06
4',7-Dihydroxy-2',5-dimethoxyisoflavone	0.475648	POS	81.2596	315.092	107318	215255	269525	215847	106289	296132	259583	128367
xi-3-(4-Isopropylphenyl)-2-methylpropanal	0.46911	POS	87.3554	191.139	0	29938.6	966643	54818.7	0	87708.5	0	1.64919e+06
Mizolastine	0.468002	POS	319.123	217.107	1.12302e+06	1.10005e+06	1.23476e+06	1.50763e+06	1.06227e+06	1.10943e+06	1.08368e+06	1.04634e+06
Ginkgolide A	0.467693	POS	568.207	409.155	209142	238533	266559	287237	180710	247709	235364	183131
19(20)-EpDPE	0.465221	POS	569.926	345.246	172090	229848	141537	223178	121654	169282	198221	124583
1-(Hydroxymethyl)-5,5-dimethyl-2,4-imidazolidinedione	0.464317	POS	44.9012	159.076	402620	4.39053e+06	4.20219e+06	4.39414e+06	6.41177e+06	4.99782e+06	3.9504e+06	3.7199e+06
Sakacin P	0.458854	POS	77.9524	217.118	120352	332107	1.00593e+06	320536	0	419599	745121	588068
Cytochalasin Ppho	0.458742	POS	718.811	512.29	147846	98832.3	54531.9	146038	0	125059	85742	58799
(+)-cis-5,6-Dihydro-5-hydroxy-4-methoxy-6-(2-phenylethyl)-2H-pyran-2-one	0.458605	POS	313.046	249.107	572842	600891	515962	606404	0	163726	0	0
Zearalenone 4-sulfate	0.454562	POS	286.928	399.109	870577	981913	860843	858269	673172	797409	1.04218e+06	859356
1-(beta-D-Ribofuranosyl)-1,4-dihydronicotinamide	0.450688	POS	182.757	257.113	897859	903178	750685	738005	365975	1.12558e+06	1.03931e+06	1.09015e+06
Pipericine	0.447296	POS	658.196	336.325	2.96016e+07	2.19055e+07	1.47035e+07	3.47494e+07	6.56901e+06	1.20465e+07	3.15452e+07	3.96176e+07
Linoleoyl ethanolamide	0.446407	POS	535.298	324.287	171533	256164	244476	167031	149097	582526	552354	570043
(-)-Epigallocatechin 3-(4-methyl-gallate)	0.443504	POS	392.992	473.104	387698	444544	335903	361967	0	21256.8	7801.4	8191.04
Cubebin	0.442076	POS	450.772	357.126	1.80706e+06	2.30186e+06	2.25014e+06	2.20295e+06	423296	1.56279e+06	1.35539e+06	1.62224e+06
Suberylglycine	0.44172	POS	130.235	232.118	402620	368922	349155	238471	198126	482805	0	589307
Dihydrozeatin-9-N-glucoside-O-glucoside	0.438815	POS	89.8039	546.251	0	0	0	0	0	0	0	0
Chalcomoracin	0.437566	POS	198.222	649.231	0	6636.03	0	0	0	0	0	0
Proline betaine	0.432883	POS	83.7594	144.102	2.96124e+06	2.56547e+06	3.35407e+06	2.24488e+06	554999	3.54805e+06	3.50243e+06	3.63807e+06
Artoflavanone	0.431298	POS	469.946	429.184	203742	212094	208704	252501	0	9190.26	0	23051
Albendazole sulfone	0.430342	POS	88.5961	298.089	1.26662e+07	1.95445e+07	1.40589e+07	1.64506e+07	3.82902e+06	1.92396e+07	2.06199e+07	1.07243e+07
L-cis-3-Amino-2-pyrrolidinecarboxylic acid	0.427691	POS	73.8034	131.081	2.7362e+06	2.7177e+06	1.17683e+06	2.88071e+06	285618	3.23969e+06	1.36183e+06	1.30072e+06
Neopterin	0.427474	POS	74.9894	254.088	910883	217313	889026	938652	425386	1.31336e+06	1.06593e+06	1.1776e+06
1-nitronaphthalene	0.422587	POS	250.505	174.055	1.90535e+06	3.59802e+06	3.65689e+06	4.11222e+06	218481	1.08602e+06	1.12329e+06	1.39572e+06
beta-D-Glucosamine	0.422363	POS	145.024	180.086	0	0	0	0	0	47726.1	0	0
Vinylacetylglycine	0.422093	POS	46.6803	144.065	678035	3.63322e+06	3.56313e+06	739844	983053	3.17629e+07	4.48943e+06	2.0645e+07
SAICAR	0.417131	POS	184.022	455.074	394427	437473	427081	390520	193414	339683	368344	367771
Cichoriin	0.411838	POS	377.545	341.084	492831	506947	421596	453145	463958	491248	517377	463840
PE(P-18:1(11Z)/14:1(9Z))	0.409562	POS	738.902	672.504	57088.3	145049	68956.1	120571	0	537124	43230.8	254061
Tryptophanamide	0.40676	POS	369.155	204.113	326031	330967	350482	334249	323310	329412	352672	360511
Carvyl propionate	0.405021	POS	667.157	209.153	8.02334e+06	6.74707e+06	1.28299e+07	1.94377e+07	3.87386e+06	9.48806e+06	1.16979e+07	9.35293e+06
Chlorcyclizine	0.402434	POS	820.735	301.141	4.34505e+06	727872	816037	858751	920786	732717	692932	885191
6-Aminopenicillanic acid	0.397619	POS	70.8234	217.068	703496	1.4097e+06	1.57761e+06	1.36372e+06	749944	2.51155e+06	1.30632e+06	1.53337e+06
Benzoyl glucuronide (Benzoic acid)	0.391001	POS	355.416	299.073	402095	379761	381019	341053	418926	358552	405374	289826
Calcidiol	0.387335	POS	556.048	423.331	27700.5	25156.9	25766.4	27274.5	5809.58	354043	63276.7	221620
2-Acetoxy-3-geranylgeranyl-1,4-dihydroxybenzene	0.387185	POS	277.726	441.307	609940	716269	676720	674171	111081	681175	808168	788830
Deterrol	0.387113	POS	257.588	213.123	296485	274873	314449	298611	76377.5	420288	340394	363627
Naringenin 5-O-glucuronide	0.381547	POS	472.378	449.113	518512	365025	497066	415908	158901	327460	471873	448216
Theaflavic acid	0.375015	POS	758.498	429.088	228617	109060	175411	207404	121355	413719	249677	154561
Garciduol B	0.37173	POS	758.498	503.107	0	18455.7	10964.7	0	0	16575.9	12190.8	15089.3
Trilobatin	0.370043	POS	453.187	437.149	148563	197821	192076	201647	0	0	0	0
Eicosadienoic acid	0.369917	POS	100.381	292.985	2.12928e+06	1.99555e+06	1.95425e+06	1.73357e+06	4.94038e+06	2.0206e+06	1.82551e+06	1.97629e+06
Phenobarbital	0.368693	POS	80.8586	233.088	474512	894121	652594	798597	242916	1.13285e+06	909415	967173
(3xi,6E)-1,7-Diphenyl-6-hepten-3-ol	0.363909	POS	268.103	267.18	2.99642e+06	3.79909e+06	3.42767e+06	4.37245e+06	798495	3.46012e+06	4.07312e+06	4.0947e+06
5-Acetyl-2,4-dimethylthiazole	0.363421	POS	776.916	156.051	1.92687e+06	2.30244e+06	2.15815e+06	2.21612e+06	1.98317e+06	2.35437e+06	2.12899e+06	1.15241e+06
Oxidized dithiothreitol	0.360755	POS	824.906	153.007	4.32345e+06	1.53334e+07	2.52425e+06	6.88973e+06	3.23185e+06	3.00473e+06	4.89077e+06	2.66744e+06
Aspartyl-Proline	0.35586	POS	117.762	231.097	5.77411e+06	7.05525e+06	6.24387e+06	6.36027e+06	2.75187e+06	5.94427e+06	6.4411e+06	6.76917e+06
Isopimpinellin	0.353687	POS	758.173	264.09	178741	140942	185319	77375.2	117954	109125	72477	165187
Loquatoside	0.344718	POS	451.353	439.129	696176	854898	968113	911255	159420	563617	597684	659352
2-Hexylbenzothiazole	0.342835	POS	317.858	220.116	149829	393414	159419	193693	0	411312	378043	189323
Fenamiphos	0.339661	POS	81.4227	304.114	0	0	0	0	0	0	10003.5	0
Taurallocholic acid	0.337968	POS	343.856	516.301	1.25793e+07	1.27182e+07	1.26513e+07	1.27396e+07	1.22113e+07	1.29848e+07	1.33662e+07	1.31998e+07
Isovalerylglutamic acid	0.337542	POS	111.456	232.118	431208	606917	451002	676385	7771.28	556555	697839	336658
DL-Dopa	0.336553	POS	186.206	198.073	0	0	0	0	0	0	0	0
Lucidenic acid C	0.331172	POS	741.316	477.278	302636	302344	268234	213865	129220	337129	293223	316744
Acetylhomoserine	0.330137	POS	142.622	162.076	0	0	0	0	0	0	0	0
Adenosine monophosphate	0.324389	POS	79.1964	370.052	3.16139e+06	3.03855e+06	2.99345e+06	3.00798e+06	1.26046e+06	3.23851e+06	3.08507e+06	3.18084e+06
18-carboxy dinor Leukotriene B4	0.321751	POS	87.2804	321.165	512227	435726	328523	647702	0	500667	688896	180028
2-(4-Methyl-5-thiazolyl)ethyl formate	0.318612	POS	76.1014	172.04	508864	529049	723026	415435	717957	540142	565841	550963
Methyl 2,4,6-trihydroxybenzoate	0.318069	POS	145.024	185.042	1.83937e+06	1.71595e+06	1.77189e+06	1.59442e+06	1.7763e+06	1.62136e+06	1.57571e+06	1.7621e+06
Argininic acid	0.317343	POS	48.3306	176.103	1.29068e+07	1.80831e+07	1.33822e+07	1.4184e+07	6.56697e+06	1.02925e+07	1.01928e+07	9.30769e+06
N-Desmethyltramadol	0.311453	POS	536.507	250.178	873757	956295	1.0364e+06	994178	1.04344e+06	2.15634e+06	852751	1.07993e+06
Mannitol	0.31025	POS	77.8451	205.068	1.2835e+06	1.50906e+06	1.26127e+06	1.26369e+06	101477	1.2167e+06	1.26609e+06	1.02923e+06
(Â±)-Sulfobutanedioic acid	0.310069	POS	888.783	198.989	1.89038e+07	2.27481e+07	2.20437e+07	1.95263e+07	3.73184e+07	1.91488e+07	2.58921e+07	1.86119e+07
Ginsenoyne C	0.310044	POS	280.24	277.176	440727	289541	343817	377973	479413	474974	417567	512067
6''-O-Malonyldaidzin	0.307436	POS	667.87	503.107	33745.7	42680.2	37974.7	60740.2	57940	126056	76406.1	32927
2-Cinnamoyl-1-galloyl-beta-D-glucopyranose	0.30659	POS	629.612	463.13	269201	209710	212210	236249	175996	402408	236977	144379
13S-hydroxyoctadecadienoic acid	0.304322	POS	547.297	279.232	731645	966796	439659	1.18135e+06	300236	597881	833230	1.24152e+06
Enol-phenylpyruvate	0.300053	POS	854.303	165.051	5.40435e+07	9.76697e+07	5.02446e+07	6.95671e+07	5.59327e+07	5.4877e+07	5.53113e+07	5.61595e+07
		POS	195.724	267.134	138413	0	49975	0	130529	0	15688.2	0
		POS	684.212	105.043	2.22801e+07	2.09187e+07	1.22659e+07	2.26498e+07	1.48938e+07	1.06616e+07	1.48963e+07	1.35177e+07
		POS	212.505	217.104	8.48168e+07	9.58869e+07	8.99362e+07	8.93664e+07	4.71513e+06	2.086e+07	1.37752e+07	1.19821e+07
		POS	489.205	310.234	1.97913e+08	1.95563e+08	1.9262e+08	1.87229e+08	1.9388e+08	1.7675e+08	1.87253e+08	1.79448e+08
		POS	406.225	312.25	506166	423324	415353	423079	223956	1.89389e+06	1.2904e+06	1.15329e+06
		POS	740.184	122.071	9.5657e+06	4.29578e+06	8.27595e+06	1.29713e+07	9.86843e+06	3.616e+06	8.1552e+06	1.65607e+07
		POS	130.815	434.163	0	0	0	0	0	0	0	0
		POS	765.436	70.0404	2.10768e+06	2.26655e+06	2.15075e+06	1.96171e+06	2.09998e+06	3.27288e+06	2.24983e+06	1.86737e+06
		POS	77.4035	434.163	0	0	0	0	0	0	0	0
		POS	186.401	251.1	69233	85938.2	84727.5	38892.5	12945.9	94520.9	55266.3	100283
		POS	587.01	385.256	160371	128886	160231	159672	147808	182654	234316	160350
		POS	269.522	210.11	1.15619e+06	2.18088e+06	1.73522e+06	1.53295e+06	359853	1.13291e+06	1.08528e+06	1.64412e+06
		POS	565.886	365.135	8.41917e+07	8.67568e+07	8.76198e+07	8.45668e+07	8.62575e+07	8.40211e+07	8.27741e+07	7.86764e+07
		POS	307.18	273.167	4.73729e+06	2.4215e+06	5.8385e+06	3.6471e+06	1.07784e+06	7.1801e+06	4.09256e+06	3.38689e+06
		POS	776.941	214.253	1.34954e+07	7.88071e+06	6.36769e+06	1.29553e+07	1.45177e+07	1.64543e+07	6.80339e+06	6.22705e+06
		POS	354.896	356.277	28154.3	93994	0	50775.9	101106	525204	439904	518263
		POS	554.73	365.136	1.90135e+06	2.26708e+06	1.95265e+06	1.91892e+06	1.92425e+06	1.92492e+06	2.12492e+06	1.62036e+06
		POS	356.299	508.288	659813	564793	628390	595635	204506	648737	650805	610769
		POS	289.137	613.34	1.33054e+06	1.81994e+06	1.36234e+06	1.4069e+06	569784	2.49532e+06	2.31452e+06	2.819e+06
		POS	733.942	98.0715	6.49334e+07	3.55051e+07	5.19631e+07	4.84921e+07	3.65031e+07	3.3783e+07	3.59199e+07	7.381e+07
		POS	258.75	319.172	367010	638392	92777	300474	66533.7	105902	138685	612769
		POS	558.407	313.235	316072	375660	344844	381873	303281	1.21401e+06	456031	916505
		POS	331.103	390.181	216378	280747	244031	261089	224163	195965	298361	248018
		POS	467.512	400.282	97042.7	82953.3	74414	78344.3	39735.6	327740	350035	347013
		POS	410.483	156.042	3.14588e+06	3.09969e+06	3.10946e+06	3.26998e+06	3.39957e+06	3.05262e+06	2.98676e+06	3.2065e+06
		POS	191.088	612.224	0	0	0	0	0	42145.8	11943.2	19370
		POS	627.132	374.303	2.71569e+06	1.83296e+06	1.47043e+06	2.85356e+06	754200	1.39727e+06	3.13885e+06	3.11306e+06
		POS	248.054	275.146	3.43268e+06	4.95732e+06	3.8931e+06	4.78693e+06	890540	3.58926e+06	3.53807e+06	4.89244e+06
		POS	698.675	256.299	6.67854e+06	8.06586e+06	1.11537e+07	2.43222e+06	6.61077e+06	1.42385e+07	8.72598e+06	1.40498e+07
		POS	309.146	153.138	949824	979670	963851	941520	890132	872743	932594	910455
		POS	437.508	156.042	2.48657e+06	2.05566e+06	2.48803e+06	3.01015e+06	2.49438e+06	2.12577e+06	2.29228e+06	2.19198e+06
		POS	517.027	396.29	399844	406352	360359	261057	237413	903272	1.05326e+06	712246
		POS	462.789	296.255	1.44621e+07	1.48418e+07	1.39579e+07	1.31396e+07	8.54139e+06	3.96064e+07	3.21413e+07	3.20104e+07
		POS	542.64	318.24	4.83428e+06	2.56151e+06	4.42863e+06	6.27255e+06	847642	1.91897e+06	6.71705e+06	7.63294e+06
		POS	699.55	330.336	5.08359e+06	5.24551e+06	1.52405e+07	6.01453e+06	1.35051e+06	1.58509e+07	1.0953e+07	1.08234e+07
		POS	693.733	342.242	1.14042e+06	1.46091e+06	1.99265e+06	2.74247e+06	401184	1.41766e+06	3.05691e+06	1.99591e+06
		POS	409.862	356.277	94768.3	76036	103006	113402	78071.7	480034	307595	265903
		POS	532.87	368.313	153902	191329	233510	161614	119634	614434	545563	572303
		POS	569.286	286.175	260331	361106	394079	360095	202401	337326	245285	280493
		POS	620.678	99.0556	505610	491655	390680	670959	605335	556684	509670	409070
		POS	444.818	128.953	1.31058e+07	3.88885e+07	1.67863e+07	1.25868e+07	1.68321e+07	1.4026e+07	2.23019e+07	2.33819e+07
		POS	778.087	330.336	2.18137e+06	3.7866e+06	2.07302e+06	2.05215e+06	1.97837e+06	6.15855e+06	3.88688e+06	4.90095e+06
		POS	406.254	301.198	618259	363918	801909	562736	69757.7	546246	661047	337726
		POS	637.305	350.326	2.15127e+06	2.12959e+06	2.23945e+06	2.19188e+06	1.98928e+06	2.51238e+06	2.38081e+06	2.36087e+06
		POS	566.922	424.32	830052	968817	784000	735198	446406	2.08466e+06	2.41651e+06	1.63556e+06
		POS	520.668	306.279	776653	683644	563593	562274	430871	1.41866e+06	1.35432e+06	1.37765e+06
		POS	702.79	89.0713	2.88135e+06	2.09008e+06	2.47434e+06	1.69987e+06	2.8264e+06	1.89874e+06	1.90245e+06	3.63098e+06
		POS	488.956	270.242	3.32791e+06	3.45758e+06	3.40697e+06	3.38294e+06	3.10698e+06	3.3844e+06	3.28061e+06	3.27235e+06
		POS	541.705	410.305	910204	1.03579e+06	713190	768459	468788	2.32119e+06	2.4285e+06	1.9162e+06
		POS	442.319	422.348	32121.5	36207	30035.3	33994.7	0	93269.1	77973.2	86124.7
		POS	150.59	602.2	0	0	0	0	0	0	0	0
		POS	333.523	448.269	0	0	0	0	2.32589e+06	1.48136e+06	990965	3.36966e+06
		POS	648.055	286.273	1.12708e+06	1.48499e+06	1.96795e+06	1.32751e+06	221972	398559	508495	420918
		POS	778.096	113.046	5.81052e+06	5.66526e+06	6.18334e+06	5.45377e+06	5.53518e+06	5.1155e+06	5.0669e+06	4.82276e+06
		POS	112.308	434.163	0	0	0	0	0	0	0	9172.08
		POS	365.554	389.251	602761	453737	654357	424943	104058	350958	684686	468874
		POS	138.768	235.119	889251	1.93817e+06	645418	3.29213e+06	1.55329e+06	1.2146e+06	2.36128e+06	1.36686e+06
		POS	111.702	600.224	0	0	0	0	0	0	0	0
		POS	48.3379	584.229	0	0	0	0	0	0	0	0
		POS	361.956	272.164	719086	526588	382803	478204	94801.8	285508	204440	317193
		POS	48.3355	243.134	45451.8	51334.9	0	51835.7	0	62381.6	192360	0
		POS	158.25	562.247	0	0	0	0	0	0	0	0
		POS	202.409	302.09	1.28364e+06	1.30717e+06	1.25961e+06	1.35994e+06	1.21378e+06	1.52946e+06	1.551e+06	1.74103e+06
		POS	512.157	366.219	497215	515661	534676	580799	464605	1.30146e+06	833505	895452
		POS	330.858	257.136	75014.3	55269.2	87108.9	73211.1	94820.2	73415.7	84854.7	82787.9
		POS	449.376	242.284	2.47221e+06	2.52565e+06	2.42617e+06	2.59311e+06	2.52763e+06	2.54022e+06	2.69843e+06	2.57188e+06
		POS	176.496	602.2	67942.5	0	64402.7	44858.2	34978.6	0	10640	19968.6
		POS	331.052	384.222	1.18537e+07	1.1936e+07	1.15916e+07	1.25091e+07	1.08486e+07	1.03901e+07	1.11925e+07	1.15739e+07
		POS	646.755	338.341	2.11331e+06	1.87619e+06	2.07004e+06	2.1698e+06	5.14941e+06	2.08513e+06	2.13524e+06	2.69053e+06
		POS	425.537	343.295	904582	2.17206e+06	1.09728e+06	1.40757e+06	162472	807428	963495	539649
		POS	91.4861	600.193	0	0	0	0	0	0	0	0
		POS	781.533	138.102	421086	1.71796e+06	1.32509e+06	492093	2.01011e+06	323407	262243	1.11544e+06
		POS	271.79	276.084	0	11475.1	0	0	0	0	0	0
		POS	772.117	338.341	5.18475e+07	3.97573e+07	4.63554e+07	4.71981e+07	1.05623e+07	4.64963e+07	4.68342e+07	3.50285e+07
		POS	405.062	202.216	236641	199749	202844	219095	183763	600998	485346	480678
		POS	43.7745	92.0709	377224	775084	215693	872607	403872	759799	1.13359e+06	486977
		POS	563.307	392.313	615742	350091	310335	596883	148704	372893	573658	767057
		POS	317.933	361.219	1.34563e+06	1.79735e+06	889895	1.22506e+06	300776	634553	952254	1.72942e+06
		POS	580.198	310.235	712755	667792	702344	713237	1.00406e+06	745534	772332	756456
		POS	776.969	87.0556	2.72985e+07	2.35247e+07	3.11786e+07	2.05468e+07	2.97477e+07	2.10081e+07	2.27296e+07	2.80073e+07
		POS	489.204	392.238	8.0045e+06	8.10059e+06	8.18172e+06	7.66904e+06	7.97623e+06	6.69302e+06	7.82229e+06	7.64659e+06
		POS	574.169	666.434	59795.9	100255	103563	57366.3	19071.6	1.9184e+06	239503	1.16416e+06
		POS	307.23	109.101	1.55671e+06	1.23898e+06	1.82865e+06	1.97035e+06	825532	1.56127e+06	2.03063e+06	2.09227e+06
		POS	194.516	637.14	0	0	0	0	0	0	0	0
		POS	195.817	448.179	0	0	0	0	0	0	0	0
		POS	718.372	139.098	3.77917e+06	4.3455e+06	4.62299e+06	3.12785e+06	6.20714e+06	3.13864e+06	4.25008e+06	3.08103e+06
		POS	336.341	331.209	3.11689e+06	2.5404e+06	2.86456e+06	2.6134e+06	674550	2.56234e+06	3.23958e+06	2.63155e+06
		POS	72.0013	183.113	3.42067e+06	3.68758e+06	835310	3.42724e+06	2.31338e+06	2.85041e+06	1.99043e+06	808040
		POS	579.245	305.166	2.55212e+07	2.61248e+07	2.88412e+07	2.57161e+07	1.49542e+07	2.43552e+07	2.54673e+07	2.56425e+07
		POS	689.603	293.284	474868	220290	400107	457920	77803.2	499439	342612	446545
		POS	392.961	291.071	483543	437694	422621	454929	0	0	8639.48	0
		POS	466.352	230.247	1.6594e+07	1.24429e+07	1.09339e+07	1.17576e+07	1.60051e+07	2.22832e+07	2.15545e+07	2.2678e+07
		POS	296.572	347.204	994033	1.70528e+06	528735	896246	183744	428772	634354	1.55952e+06
		POS	706.603	552.499	387262	376355	404412	436254	390204	483633	417421	379748
		POS	42.6321	183.026	0	0	0	0	233163	0	0	0
		POS	613.073	600.468	259250	621927	201605	1.01798e+06	32127.7	563240	310152	535475
		POS	174.484	129.102	2.85665e+06	2.53221e+06	3.32855e+06	2.51656e+06	2.2661e+06	2.90339e+06	2.70747e+06	2.53796e+06
		POS	320.312	420.238	11565.3	14514.8	0	0	347622	290991	151995	263707
		POS	43.7007	152.092	2.57281e+06	738257	724760	362420	427568	531826	685339	1.27737e+06
		POS	357.163	596.309	321049	276435	304631	337506	98686	254460	247797	227801
		POS	427.978	282.204	424875	413045	475727	430993	417845	388797	405630	456639
		POS	542.643	289.153	336950	402062	386429	365865	308459	372862	387960	367139
		POS	628.927	340.321	210803	118317	191727	139823	83059.1	214821	248496	353003
		POS	726.439	310.252	3.31543e+06	3.26645e+06	3.15977e+06	3.15616e+06	815326	3.48835e+06	3.45174e+06	3.46362e+06
		POS	249.264	129.102	925120	1.05929e+06	680739	1.08165e+06	739035	1.3702e+06	849886	1.08982e+06
		POS	182.572	270.094	260146	482375	359240	302579	69063.6	298326	337870	234460
		POS	671.504	437.373	377396	415965	396939	473352	288783	542690	383465	457604
		POS	345.497	415.12	267414	296739	262895	258515	228885	208632	187456	285085
		POS	259.021	388.253	2.66021e+08	2.51458e+08	2.79692e+08	2.9139e+08	1.86278e+07	5.06432e+07	8.15849e+07	8.16022e+07
		POS	177.014	562.247	0	0	0	0	0	0	0	0
		POS	130.875	450.137	0	0	0	0	0	0	0	0
		POS	194.48	594.236	0	0	0	0	0	0	0	0
		POS	112.763	578.241	0	0	0	0	0	0	12317.2	0
		POS	705.7	352.321	1.09779e+06	1.08719e+06	1.19845e+06	1.32542e+06	938865	1.47557e+06	1.11038e+07	1.45867e+06
		POS	79.7774	231.084	143934	212252	234818	166532	109397	247976	183119	177800
		POS	347.386	560.327	8.62224e+06	8.54999e+06	8.33107e+06	7.42133e+06	9.32341e+06	8.01708e+06	7.6159e+06	9.21342e+06
		POS	768.318	384.289	338963	468383	533820	817900	134103	490721	840870	403079
		POS	91.1744	584.229	0	0	0	0	0	0	0	0
		POS	161.176	578.239	0	0	0	22102.6	57596.1	143778	21260.8	177967
		POS	715.962	415.036	0	0	0	0	13404.9	36886.1	30427.5	0
		POS	660.746	561.488	194888	223152	121745	60570.3	0	109554	99357.5	162978
		POS	192.31	634.268	0	0	0	0	0	0	0	0
		POS	91.617	562.247	0	0	0	0	0	0	0	0
		POS	526.777	320.255	874029	1.02327e+06	1.01864e+06	1.30884e+06	292214	652251	1.22021e+06	1.36654e+06
		POS	780.612	385.357	1.00457e+06	777125	626781	984305	913153	687391	622488	621096
		POS	579.121	587.344	958583	962220	1.17818e+06	1.13861e+06	467856	1.01264e+06	1.05237e+06	982165
		POS	373.951	287.183	947554	628461	1.08008e+06	999596	171301	1.36963e+06	1.11175e+06	827826
		POS	243.233	363.116	850352	848337	903198	687730	0	0	0	0
		POS	740.2	420.358	289786	124544	134865	170981	42572.2	222838	228587	303251
		POS	508.046	411.155	218119	221575	198639	206258	98172.7	405078	201166	319465
		POS	210.058	266.186	0	0	0	0	0	0	0	0
		POS	749.713	171.149	2.49654e+07	2.24748e+07	2.24345e+07	2.59479e+07	2.41291e+07	2.61503e+07	2.5529e+07	2.43378e+07
		POS	280.037	497.997	256053	220796	243887	293212	261071	247136	183470	232824
		POS	287.15	458.134	170426	187851	147555	135987	222703	109539	205834	182891
		POS	648.128	247.242	1.01954e+06	955581	1.13011e+06	1.22887e+06	275467	584975	1.12502e+06	1.50965e+06
		POS	657.268	309.315	508645	394963	300625	695276	179153	265275	546615	773255
		POS	246.824	320.16	341772	367124	348049	346679	87942.7	343355	332278	371731
		POS	485.667	397.14	144075	152434	161249	167927	76974	365409	135998	314425
		POS	233.898	191.154	585969	628123	562619	663988	629537	1.14751e+06	824886	716636
		POS	190.975	561.215	0	0	0	0	0	0	0	0
		POS	199.419	265.068	3.07308e+06	822861	743481	593566	366313	103077	99020.8	134657
		POS	437.505	503.16	685623	613037	699651	596362	321293	829190	762146	725112
		POS	706.878	628.194	4.13893e+06	2.96098e+06	2.63055e+06	4.01252e+06	3.02542e+06	8.37371e+06	4.08117e+06	3.09053e+06
		POS	448.346	176.139	371656	347431	313853	727683	402080	360316	358555	432668
		POS	688.404	314.305	222251	322167	309554	269712	266580	268532	162567	277233
		POS	250.433	487.191	527507	1.34524e+06	1.58655e+06	2.61582e+06	0	58008.7	73419.8	51560.4
		POS	805.111	160.045	517287	574443	960268	646751	421562	601007	642111	556937
		POS	353.931	212.164	387299	230635	408585	463555	165885	494341	381176	500044
		POS	647.947	198.185	497746	372234	487029	544320	195500	618172	494186	589560
		POS	30.6488	237.028	1.70607e+06	2.14792e+06	2.27361e+06	2.39362e+06	4.54029e+06	2.15522e+06	1.76039e+06	4.25806e+06
		POS	117.099	675.117	0	0	0	0	0	0	0	0
		POS	84.9395	646.163	0	0	0	8800.77	0	0	0	0
		POS	194.516	577.209	0	0	0	10240.4	0	21314.5	0	0
		POS	393.095	249.196	187857	114748	164562	153099	277047	187815	158307	175041
		POS	78.938	505.977	173426	156305	153636	134780	83016.8	140510	79745.8	52673.3
		POS	449.564	346.241	423455	457829	409680	461905	153172	621727	626436	607766
		POS	685.981	344.258	636742	873214	606019	588424	157238	464142	543309	566961
		POS	188.831	340.068	1.07021e+06	1.17554e+06	1.09781e+06	1.16577e+06	407175	1.19781e+06	1.33717e+06	1.06834e+06
		POS	648.487	398.29	278063	198646	213459	183366	206366	526040	245132	286294
		POS	649.173	165.113	3.25182e+06	917932	1.42758e+06	757490	5.60699e+06	374304	1.37748e+06	412380
		POS	297.757	696.437	1.70275e+06	1.929e+06	2.01816e+06	1.72376e+06	1.67287e+06	6.69e+06	6.38076e+06	9.36192e+06
		POS	646.437	439.32	1.66037e+06	652554	1.99344e+06	791672	137554	1.50903e+06	1.90187e+06	1.25509e+06
		POS	76.6782	738.279	0	0	0	0	0	0	0	0
		POS	531.661	286.274	2.4795e+06	2.49207e+06	2.47418e+06	2.285e+06	2.44267e+06	2.44919e+06	2.45021e+06	2.58546e+06
		POS	385.697	313.089	304173	279695	276087	251670	245932	233783	269260	272041
		POS	139.259	126.055	1.30749e+06	5.21966e+06	3.63528e+06	5.6967e+06	1.95539e+06	1.29551e+06	3.64667e+06	1.66748e+06
		POS	573.012	352.246	1.19044e+06	486348	2.32586e+06	738128	723284	673796	2.73231e+06	659173
		POS	272.899	388.254	855304	1.17593e+06	1.44369e+06	1.29226e+06	148071	284626	570397	344082
		POS	622.705	650.439	47049.8	39949.6	50960.5	84893.2	7200.76	935853	105673	669323
		POS	739.225	370.274	2.06683e+06	2.65081e+06	3.01427e+06	4.77978e+06	838528	2.65815e+06	4.58566e+06	2.89063e+06
		POS	740.43	566.338	583772	698170	464316	511257	230075	827953	744342	499159
		POS	800.511	622.991	586467	490857	308223	412783	489600	493891	556492	336472
		POS	818.412	124.024	2.19937e+06	3.87901e+06	6.63079e+06	5.31938e+06	4.78332e+06	2.22183e+06	3.9443e+06	5.28636e+06
		POS	231.256	210.16	923472	1.07043e+06	1.0254e+06	1.06277e+06	1.10916e+06	1.58901e+06	989903	1.06515e+06
		POS	161.179	600.223	0	0	0	0	0	9619.58	0	0
		POS	486.856	322.274	617698	677047	791765	656804	158606	761450	589076	706160
		POS	317.026	478.222	588344	596429	565381	638690	0	9465.61	0	8183.47
		POS	643.519	314.305	704267	460380	707179	563033	483070	769458	567654	464029
		POS	187.539	426.196	101324	323995	313623	146626	0	0	10861.3	0
		POS	630.843	278.247	3.82613e+07	4.69499e+07	3.48321e+07	4.01997e+07	180563	699535	807507	909154
		POS	36.1283	96.0447	2.14299e+06	1.91131e+06	2.17445e+06	2.15801e+06	2.14695e+06	2.37466e+06	2.25801e+06	2.18129e+06
		POS	31.0136	241.049	2.02321e+07	2.00751e+07	2.63831e+07	2.02139e+07	2.41e+07	2.25609e+07	2.80123e+07	2.30909e+07
		POS	28.0758	391.284	98714.4	76440.8	108740	85316	82489	91246.1	73505.6	77461.3
		POS	8.45261	129.102	1.30421e+06	769233	1.06576e+06	652546	1.35797e+06	1.5625e+06	1.3964e+06	1.03941e+06
		POS	78.9785	214.141	442519	327390	469370	457331	637360	1.83381e+06	1.32036e+06	1.19299e+06
		POS	691.769	708.511	5.29234e+06	3.08426e+06	4.831e+06	2.66262e+06	1.66983e+06	2.12123e+06	3.38441e+06	481430
		POS	606.324	482.368	1.37517e+06	1.55862e+06	1.20291e+06	1.24859e+06	1.2668e+06	1.44304e+06	1.27119e+06	1.60509e+06
		POS	552.382	352.245	2.33715e+07	2.31352e+07	2.25949e+07	2.42976e+07	2.31526e+07	2.29391e+07	2.43385e+07	2.20569e+07
		POS	34.1977	149.023	1.90728e+06	2.93116e+06	2.90126e+06	2.93523e+06	2.40362e+06	2.99471e+06	3.14141e+06	2.78363e+06
		POS	229.123	239.149	5.3094e+07	6.85861e+07	5.21051e+07	5.45441e+07	2.31146e+06	5.01128e+06	5.35078e+06	6.04692e+06
		POS	200.63	320.096	2.81552e+06	2.90654e+06	2.87712e+06	2.81626e+06	1.30568e+06	3.60585e+06	3.50999e+06	3.26394e+06
		POS	181.602	650.263	0	0	0	0	0	0	12615.2	0
		POS	647.112	659.518	773376	762166	730791	589139	141142	848927	768179	700252
		POS	636.502	633.502	939103	962651	932045	806055	336274	1.03222e+06	891743	974836
		POS	596.042	458.311	694724	641872	629972	721828	708571	754882	671639	670649
		POS	617.081	608.392	660112	538210	412843	311317	80053.9	504327	342221	225258
		POS	610.878	478.18	240440	225152	256838	237125	233477	246688	234566	234940
		POS	78.0021	428.176	0	0	0	0	0	0	0	0
		POS	529.669	467.182	184167	211754	249538	168882	79916.1	373149	240053	362989
		POS	86.669	314.063	381087	637381	337968	567580	27778.7	567509	717649	195596
		POS	735.657	489.055	0	0	0	0	0	0	0	0
		POS	780.363	116.082	6.68063e+06	8.39902e+06	9.40064e+06	1.6222e+07	7.85046e+06	7.11111e+06	1.36722e+07	6.74819e+06
		POS	51.8298	279.005	1.27941e+06	1.54001e+06	1.18047e+06	1.22995e+06	1.41291e+06	1.95605e+06	1.64608e+06	2.06966e+06
		POS	179.113	740.293	0	0	0	0	0	0	0	0
		POS	740.381	482.359	166519	268932	185662	145532	36518.8	257232	287850	256937
		POS	79.0598	648.271	115668	212621	198401	212846	0	204738	184672	151110
		POS	277.717	205.17	1.85697e+06	1.56671e+06	1.69834e+06	3.63099e+06	2.00736e+06	1.82148e+06	2.50942e+06	1.89537e+06
		POS	669.734	244.19	1.54326e+07	1.21743e+07	1.15853e+07	1.2447e+07	5.7759e+06	1.99319e+07	1.19763e+07	1.76409e+07
		POS	781.531	130.097	721225	1.62083e+06	680253	969460	1.61545e+06	783513	1.45993e+06	1.17618e+06
		POS	854.314	184.045	1.43384e+07	1.37746e+07	1.92161e+07	1.58582e+07	1.43195e+07	1.17744e+07	1.9997e+07	1.46173e+07
		POS	607.12	530.369	326723	360140	350483	361279	320295	361089	370905	386773
		POS	816.056	436.943	809684	4.8725e+06	813705	615833	1.02917e+06	705314	3.01812e+06	668442
		POS	603.526	350.29	2.78177e+06	3.01101e+06	2.90097e+06	2.60662e+06	3.16232e+06	3.14233e+06	3.19911e+06	2.95478e+06
		POS	632.988	544.385	373378	381489	309111	300480	406767	381181	403644	382640
		POS	5.52522	319.018	455944	219267	379024	173866	0	483598	0	561455
		POS	322.538	182.19	665697	662434	610414	641107	404711	1.39217e+06	740679	1.02554e+06
		POS	41.4998	138.938	2.9604e+06	2.90141e+06	3.2901e+06	2.56058e+06	1.38556e+06	1.39371e+06	1.80783e+06	1.99076e+06
		POS	25.0243	316.985	386918	408437	953530	524571	394991	384710	603836	446088
		POS	48.3379	236.945	3.87601e+06	3.31036e+06	2.79987e+06	2.89528e+06	4.53742e+06	3.09985e+06	3.12271e+06	2.33419e+06
		POS	621.449	1036.69	0	13182	7356.94	7385.92	592700	2.74601e+06	488055	45944.8
		POS	70.8584	520.236	0	0	0	0	0	0	0	0
		POS	827.184	300.024	1.03117e+07	5.11188e+06	4.87277e+06	3.15314e+06	4.23494e+06	1.11862e+07	1.06088e+07	4.53658e+06
		POS	231.667	190.107	252039	236457	305671	212845	326093	317809	295876	337400
		POS	734.43	540.358	0	411735	0	0	1.67057e+06	1.46642e+06	0	1.37805e+06
		POS	613.95	409.378	275165	307123	256166	420312	90643.3	108902	550053	444108
		POS	329.796	366.139	487636	677645	623887	617910	603931	632133	602091	520477
		POS	657.076	354.336	5.59534e+07	4.18327e+07	2.9755e+07	6.80352e+07	1.38646e+07	2.61277e+07	6.23225e+07	7.739e+07
		POS	392.106	328.143	1.5529e+06	1.43283e+06	1.44001e+06	1.55736e+06	0	24086	0	0
		POS	692.36	680.479	1.14366e+07	2.2811e+07	2.38431e+07	2.38064e+07	2.08667e+07	2.5528e+07	1.00752e+07	3.98536e+06
		POS	803.926	357.028	7.77489e+06	8.68445e+06	6.13927e+06	6.3653e+06	6.00768e+06	7.65319e+06	5.97904e+06	7.36595e+06
		POS	418.861	264.232	200477	235207	275877	234582	80355.2	511285	383245	386938
		POS	46.1988	227.043	114301	3.13216e+06	8.57696e+06	4.70322e+06	4.21715e+06	3.56987e+06	1.12681e+07	9.12064e+06
		POS	737.904	199.18	1.68388e+06	3.90112e+06	3.52328e+06	2.08567e+06	3.50649e+06	3.99686e+06	3.74783e+06	3.63043e+06
		POS	609.632	438.342	5.91273e+06	5.75201e+06	6.03553e+06	6.11538e+06	6.26728e+06	5.78813e+06	6.04457e+06	5.66038e+06
		POS	4.79756	414.954	457042	741450	745697	469320	403705	964382	678239	878137
		POS	698.72	382.367	877588	592778	450477	110571	260535	456519	1.00163e+06	927260
		POS	370.307	325.248	736386	1.71686e+06	917244	1.00348e+06	237155	1.20158e+06	792559	1.04217e+06
		POS	807.404	228.971	7.61564e+06	6.44598e+06	7.45681e+06	7.49712e+06	3.18008e+06	2.79563e+06	2.64284e+06	2.92939e+06
		POS	80.2796	419.077	254674	122484	217713	215067	139137	263108	206405	68468.8
		POS	823.707	204.995	3.01383e+06	6.8335e+06	7.77687e+06	1.62514e+06	1.57553e+06	1.84341e+06	915403	3.28966e+06
		POS	805.101	473.99	1.12126e+06	856816	833181	1.38601e+06	540097	560677	677325	899793
		POS	393.093	397.118	2.37595e+06	2.72205e+06	2.25164e+06	2.2375e+06	0	54802.3	53052.9	51726.4
		POS	185.316	568.271	0	0	0	0	0	0	0	0
		POS	81.3886	353.047	196115	187271	185621	183962	51337.6	192677	191945	61117.3
		POS	696.357	110.071	8.20064e+06	6.06147e+06	7.05375e+06	4.51144e+06	9.1894e+06	3.9828e+06	8.85344e+06	4.4058e+06
		POS	514.833	460.294	525888	1.35556e+06	701499	802787	141743	1.28606e+06	435845	548266
		POS	641.033	417.261	3.0765e+06	3.04264e+06	3.08489e+06	2.6309e+06	3.08962e+06	2.35941e+06	2.36933e+06	2.66228e+06
		POS	47.1912	335.144	49590.3	402590	406400	463871	71661.4	1.18811e+06	454591	658900
		POS	543.769	267.171	6.4837e+06	6.50226e+06	6.39139e+06	6.40819e+06	6.04806e+06	7.20749e+06	6.75032e+06	6.65169e+06
		POS	692.558	749.501	280006	349517	382355	238104	274031	327710	126415	13868.3
		POS	191.482	543.204	0	0	0	0	0	0	0	0
		POS	808.565	316.001	3.09508e+07	8.01327e+06	3.39382e+07	2.85292e+07	6.5414e+06	3.05648e+07	7.71487e+06	1.11824e+07
		POS	46.0514	360.149	4.8318e+08	4.9652e+08	4.81463e+08	4.58564e+08	1.64573e+08	5.22354e+08	5.00533e+08	5.10762e+08
		POS	333.475	218.081	611987	1.67499e+06	1.783e+06	2.77706e+06	0	137619	94505.7	155788
		POS	821.332	295.956	2.00425e+06	1.16265e+06	2.19011e+06	1.87943e+06	3.90158e+06	1.64081e+06	1.12561e+06	3.921e+06
		POS	362.511	377.21	88395.6	105049	77806.4	84731.1	17964.4	105873	93457	127505
		POS	447.142	264.196	183707	197222	187945	214967	518117	229141	196454	187286
		POS	49.4599	79.0216	1.42131e+07	1.3939e+07	1.3208e+07	2.08531e+07	4.73112e+06	1.41372e+07	1.37823e+07	1.44139e+07
		POS	479.594	398.241	2.86224e+06	1.91551e+06	1.6332e+06	1.62934e+06	859870	9.07853e+06	1.28423e+06	1.42624e+06
		POS	339.406	298.126	4.57891e+07	4.61233e+07	4.60901e+07	4.47794e+07	4.74724e+07	4.57601e+07	4.5365e+07	4.28336e+07
		POS	193.642	256.115	720021	630683	545888	849899	725803	669651	914579	680234
		POS	112.308	394.171	8549.6	0	0	0	0	0	0	0
		POS	393.89	442.337	409385	285714	527573	311850	94904.3	228492	496797	307793
		POS	594.864	83.0608	8.48193e+06	8.80343e+06	8.60503e+06	9.00691e+06	8.87327e+06	7.30434e+06	8.70303e+06	1.25585e+07
		POS	306.825	172.133	8.41002e+06	6.49603e+06	1.15228e+07	1.18722e+07	3.61943e+06	8.36432e+06	1.04422e+07	9.66624e+06
		POS	188.761	264.081	2.75383e+06	3.24463e+06	3.12415e+06	3.1553e+06	889010	3.1526e+06	3.40286e+06	2.9422e+06
		POS	392.988	353.071	722875	765906	673159	650380	0	0	8090.31	0
		POS	436.211	262.177	389137	380389	357585	361759	380837	438575	348858	428461
		POS	145.803	261.028	351079	246109	225478	226275	309678	205917	279610	249750
		POS	90.9317	87.092	1.67129e+06	1.20384e+06	1.36509e+06	1.82884e+06	2.19531e+06	3.34358e+06	1.95717e+06	1.76788e+06
		POS	340.238	477.23	752223	667112	784141	685984	742345	725714	697587	675785
		POS	345.403	383.161	463021	572346	524383	451222	114364	499775	502143	456726
		POS	103.985	321.023	896631	908209	947433	537256	263554	687175	840215	928993
		POS	445.882	354.242	25970.6	42858.5	92462.4	36942.9	0	293570	403319	286003
		POS	188.857	242.1	3.31267e+07	4.17518e+07	3.4167e+07	3.33532e+07	7.78941e+06	4.0322e+07	3.44579e+07	3.90274e+07
		POS	566.896	381.11	3.47444e+06	3.66723e+06	3.57177e+06	3.51997e+06	3.72642e+06	3.85564e+06	3.87681e+06	3.45267e+06
		POS	392.889	268.188	408580	754757	768913	709132	534830	498864	453856	884312
		POS	246.894	172.075	866013	1.14818e+06	902858	916139	120353	1.00502e+06	1.01124e+06	925853
		POS	674.284	328.227	586487	787937	1.31894e+06	1.254e+06	341748	876617	1.48385e+06	1.42461e+06
		POS	70.7087	316.161	1.68504e+08	1.83816e+08	1.63405e+08	1.73752e+08	1.26288e+08	1.96055e+08	2.12166e+08	2.04824e+08
		POS	512.142	292.227	438806	295889	354727	377752	0	172349	371042	259585
		POS	317.943	219.112	0	0	0	0	0	0	0	0
		POS	202.469	286.116	1.38761e+07	1.49725e+07	1.36615e+07	1.40796e+07	6.25711e+06	1.65283e+07	1.5895e+07	1.68073e+07
		POS	274.294	266.101	515327	1.00594e+06	761398	749400	219409	1.21784e+06	1.20532e+06	1.21919e+06
		POS	794.562	182.982	2.04714e+06	2.14045e+06	1.70377e+06	2.05253e+06	2.10549e+06	1.66972e+06	2.29051e+06	2.03201e+06
		POS	322.356	315.097	2.1293e+06	2.23248e+06	2.0969e+06	2.23169e+06	555043	2.37646e+06	2.86319e+06	2.25471e+06
		POS	508.52	371.162	715986	701279	710679	800100	267181	1.41195e+06	621667	1.15209e+06
		POS	47.8595	261.058	1.30879e+07	1.51357e+07	1.40165e+07	1.40258e+07	4.04139e+06	1.36552e+07	1.66965e+07	1.51933e+07
		POS	174.998	280.09	9.24079e+06	1.09777e+07	1.02452e+07	1.12561e+07	3.27155e+06	1.1381e+07	7.57229e+06	1.03639e+07
		POS	489.202	278.209	5.46116e+06	5.8022e+06	5.88111e+06	5.77031e+06	5.28071e+06	5.76749e+06	5.53918e+06	5.58618e+06
		POS	1.40498	256.964	1.27915e+06	2.25486e+06	2.35979e+06	1.4145e+06	0	2.83868e+06	1.73634e+06	1.37594e+06
		POS	2.57609	262.981	3.60513e+07	4.07387e+07	3.68583e+07	3.00689e+07	3.66329e+07	3.81876e+07	3.82517e+07	4.47278e+07
		POS	2.577	138.989	528355	671252	416792	685741	478039	426750	738716	616989
		POS	2.57949	249.001	0	775175	836959	1.25646e+06	0	882387	985554	859636
		POS	2.58484	143.036	3.80062e+06	4.15043e+06	1.69001e+06	2.18482e+06	2.6915e+06	2.27303e+06	2.14145e+06	3.187e+06
		POS	2.58532	345.987	678831	953339	818493	703962	847508	880613	862834	1.23123e+06
		POS	2.5919	322.99	4.58996e+06	4.1177e+06	3.36191e+06	2.48671e+06	3.14157e+06	4.40201e+06	3.73964e+06	4.83324e+06
		POS	2.5919	736.946	68278.7	36031.8	39836.3	52636.8	42906.8	37232.7	69677.9	63362.9
		POS	2.63001	486.996	789375	1.26667e+06	527368	892451	1.02475e+06	936629	1.17261e+06	924731
		POS	2.67909	502.974	2.43901e+06	2.6343e+06	1.71462e+06	3.74276e+06	2.45652e+06	2.87086e+06	2.50518e+06	2.31967e+06
		POS	3.16735	258.997	1.86525e+06	2.88838e+06	1.81056e+06	2.7694e+06	2.06157e+06	2.46963e+06	1.51937e+06	2.61744e+06
		POS	3.17372	342.96	335554	426157	368613	277600	417866	446873	378157	563588
		POS	3.21215	344.984	9.94245e+06	1.34303e+07	1.011e+07	8.14016e+06	1.08109e+07	1.11474e+07	1.27627e+07	1.23627e+07
		POS	3.21493	338.967	1.06443e+07	1.0931e+07	1.0373e+07	1.19971e+07	0	1.4729e+07	1.12943e+07	1.43886e+07
		POS	3.64254	362.957	0	524543	589033	0	716555	0	731164	0
		POS	3.74474	119.019	3.14605e+06	3.93992e+06	3.15096e+06	1.83903e+06	3.23037e+06	2.89958e+06	0	4.56265e+06
		POS	3.75021	198.989	3.60931e+07	2.39719e+07	2.52693e+07	1.99494e+07	2.38323e+07	2.44714e+07	2.10696e+07	2.76758e+07
		POS	3.75021	584.977	661621	806490	542833	470671	951583	1.22828e+06	847865	1.00998e+06
		POS	3.75269	104.992	3.1448e+07	4.70204e+07	3.19899e+07	2.97523e+07	3.38542e+07	3.49878e+07	0	4.48381e+07
		POS	3.75674	137.029	1.8507e+06	1.31938e+06	1.64112e+06	2.78773e+06	1.55765e+06	1.58488e+06	962222	1.8133e+06
		POS	3.76159	660.963	385569	578880	516300	334697	266264	365327	482809	646590
		POS	3.76738	405.995	336951	413961	192561	373026	323940	487685	550765	314941
		POS	3.77703	496.957	797165	1.45695e+06	1.53814e+06	1.05404e+06	1.40741e+06	1.56119e+06	1.58708e+06	2.0226e+06
		POS	3.90178	116.986	4.41134e+07	2.70604e+07	2.81922e+07	1.81245e+07	0	3.07592e+07	2.46136e+07	4.36367e+07
		POS	3.90178	151.985	988111	0	1.00775e+06	0	1.0098e+06	1.05058e+06	586952	1.17716e+06
		POS	3.90178	406.99	0	315699	263962	0	0	0	369789	295169
		POS	4.33524	221.05	1.47879e+06	682655	1.40926e+06	1.89022e+06	1.60175e+06	1.71493e+06	0	1.99285e+06
		POS	4.79756	153.007	1.1743e+07	0	0	0	0	1.09641e+07	0	1.27572e+07
		POS	4.79756	195.017	1.56561e+07	0	1.50097e+07	0	0	1.74126e+07	0	1.65087e+07
		POS	4.79756	339.971	1.37133e+06	1.45545e+06	1.23801e+06	666444	0	1.50821e+06	989355	1.03437e+06
		POS	4.79756	404.993	2.31459e+06	3.50457e+06	2.50046e+06	1.54743e+06	3.75651e+06	3.1856e+06	2.72126e+06	2.69051e+06
		POS	4.85125	98.9755	7.85294e+06	4.26743e+06	6.58054e+06	3.22005e+06	6.2031e+06	6.37805e+06	4.17584e+06	7.23392e+06
		POS	4.86022	438.943	353021	596134	397350	302597	401271	587306	474306	425779
		POS	4.86165	316.985	967156	570358	568581	355146	707163	1.03755e+06	523569	507896
		POS	4.91782	421.974	764898	605257	669679	516539	0	682513	716275	895426
		POS	4.91814	277.008	2.46942e+06	1.1365e+06	2.27927e+06	1.23154e+06	2.41498e+06	2.47737e+06	1.47231e+06	2.42581e+06
		POS	4.91814	578.96	1.2571e+06	849094	530061	1.18939e+06	918746	1.22901e+06	828190	1.26151e+06
		POS	4.92051	274.975	8.41364e+06	7.0238e+06	7.83341e+06	4.03816e+06	0	7.50705e+06	5.73061e+06	8.66277e+06
		POS	4.92195	134.996	0	0	5.41825e+07	0	0	6.45166e+07	0	7.14449e+07
		POS	4.92195	219.017	0	0	1.03073e+07	2.94413e+06	0	9.52239e+06	0	0
		POS	4.92195	480.979	1.22449e+06	654864	1.05057e+06	509884	1.03265e+06	600524	1.12045e+06	893264
		POS	4.92575	284.046	375827	822419	613288	327982	0	1.13642e+06	793585	711871
		POS	4.92625	253.946	739810	1.12198e+06	1.54578e+06	616370	1.9973e+06	0	755874	2.00894e+06
		POS	4.92625	389.015	324779	450931	655738	0	0	352188	291052	388275
		POS	4.92625	562.982	282875	917843	1.00241e+06	909850	527985	859134	563274	663406
		POS	4.92817	200.996	4.24598e+06	2.8971e+06	4.24922e+06	2.58217e+06	4.06812e+06	4.38276e+06	5.28516e+06	4.34629e+06
		POS	4.93435	175.001	6.93749e+06	7.93129e+06	1.43115e+06	5.55853e+06	5.48498e+06	6.66911e+06	4.60059e+06	7.32551e+06
		POS	4.952	213.953	1.37415e+06	610932	1.09891e+06	867082	1.11065e+06	1.38135e+06	809130	961739
		POS	4.95369	82.0267	382235	305113	417478	324857	468405	540429	395662	584380
		POS	4.95369	341	1.10667e+06	1.65452e+06	1.14579e+06	589750	1.68913e+06	890658	1.22261e+06	1.44314e+06
		POS	5.13613	244.066	0	561710	0	0	0	1.6639e+06	802942	694481
		POS	5.23624	377.96	516274	860134	416840	350543	599823	536962	489656	450552
		POS	5.51709	86.0604	1.23086e+07	2.64391e+07	1.01347e+07	2.97495e+07	1.05912e+07	1.73755e+07	6.00894e+06	7.10163e+06
		POS	5.51709	130.086	2.05808e+06	1.50162e+06	1.70858e+06	1.87221e+06	1.79143e+06	1.05941e+06	1.89685e+06	1.97804e+06
		POS	5.64764	342.034	638977	528801	613468	510200	562169	649054	722221	594712
		POS	5.80411	300.024	3.93239e+06	3.624e+06	3.52183e+06	1.57313e+06	3.01979e+06	1.54872e+06	3.61683e+06	3.24897e+06
		POS	5.80429	292.985	3.32006e+06	2.79938e+06	3.08644e+06	3.69616e+06	2.25244e+06	2.40144e+06	1.28607e+06	3.30574e+06
		POS	6.01482	356.978	807803	821540	1.44554e+06	1.70455e+06	901465	1.35387e+06	1.09507e+06	1.6729e+06
		POS	6.09113	208.998	443526	218637	353519	585907	752996	485057	0	252142
		POS	6.10378	190.987	0	7.07559e+06	0	3.62566e+06	0	7.21203e+06	0	0
		POS	6.10599	255.964	0	1.23176e+07	0	8.18213e+06	1.16725e+07	1.52652e+07	8.95515e+06	1.7661e+07
		POS	6.10911	97.9916	1.96007e+06	1.83644e+06	2.05776e+06	1.97268e+06	1.916e+06	995496	2.29836e+06	542933
		POS	6.36094	371.943	491104	822904	452370	497496	841835	653614	1.14518e+06	850186
		POS	6.58662	495.956	0	215318	430171	603061	560963	326420	340850	537954
		POS	6.68959	323.991	283946	251321	167868	270990	357085	249454	347521	314969
		POS	7.17721	192.979	699460	701629	700625	603617	834097	691943	152150	810530
		POS	7.17721	196.004	3.74581e+06	5.51612e+06	5.58497e+06	5.80259e+06	5.25664e+06	5.73759e+06	5.9129e+06	2.30014e+06
		POS	7.26268	349.96	574346	293976	568006	584071	517342	575849	376536	804331
		POS	7.28029	130.989	357239	411147	234534	610139	235578	285494	273416	244889
		POS	7.28092	229.003	2.04181e+06	1.42442e+06	1.23983e+06	1.33013e+06	2.05563e+06	1.67754e+06	1.46413e+06	1.63901e+06
		POS	7.28345	353.941	444961	432976	421254	163853	342477	766471	426596	317418
		POS	7.28448	413.953	577585	274188	504665	643033	431812	877043	622359	1.26512e+06
		POS	7.73362	359.96	78531.1	52378.3	37312.3	44134.8	89617.1	63997.9	99021.8	60571.5
		POS	7.76028	232.014	937458	705529	348406	1.00287e+06	997061	1.08348e+06	1.30425e+06	769964
		POS	7.87102	295.956	4.6489e+06	7.99248e+06	5.07668e+06	3.48376e+06	6.28306e+06	5.67199e+06	5.18617e+06	5.11009e+06
		POS	7.87879	108.045	317376	389426	294763	363705	370737	320922	307251	401665
		POS	7.89598	87.0921	1.85183e+06	1.467e+06	2.31221e+06	1.25022e+06	2.7371e+06	2.25116e+06	1.96979e+06	1.63612e+06
		POS	8.44671	149.985	564844	587694	617884	540816	476819	703714	353187	712693
		POS	8.45739	372.976	539886	1.13498e+06	1.25346e+06	557225	1.56493e+06	1.1476e+06	635129	778391
		POS	8.45748	150.969	647549	1.49307e+06	1.05437e+06	826380	899300	827708	578478	1.15131e+06
		POS	8.45836	168.982	71065.2	30695.3	91505.7	73526.5	57198.7	50549.4	89993.4	84140.5
		POS	8.45867	232.998	2.7781e+06	2.93635e+06	1.20128e+06	1.56148e+06	2.8123e+06	2.5349e+06	2.99805e+06	1.50681e+06
		POS	8.68932	205.028	1.25807e+06	852339	1.20074e+06	760656	1.13068e+06	1.53239e+06	1.17165e+06	1.06938e+06
		POS	8.75005	290.947	3.14668e+06	4.08613e+06	2.69476e+06	3.05078e+06	2.66826e+06	2.71466e+06	1.76022e+06	2.75585e+06
		POS	8.81078	113.964	3.07364e+06	2.88978e+06	3.19733e+06	3.7486e+06	2.84805e+06	3.01602e+06	3.60437e+06	2.40402e+06
		POS	8.81078	171.989	3.99545e+06	3.8859e+06	4.15273e+06	5.41822e+06	4.50917e+06	4.21254e+06	3.22482e+06	3.8625e+06
		POS	8.81078	354.94	5.90067e+06	5.30321e+06	5.75231e+06	5.33035e+06	5.76366e+06	5.51037e+06	5.29514e+06	8.31214e+06
		POS	9.04584	185	1.83594e+06	1.54571e+06	1.68478e+06	1.23819e+06	1.52015e+06	1.90461e+06	1.50436e+06	1.63685e+06
		POS	9.04645	74.0968	4.4275e+06	2.03795e+06	3.36188e+06	2.38893e+07	1.7085e+06	2.07925e+06	3.18332e+06	1.95535e+06
		POS	9.04933	162.034	1.00546e+06	1.84374e+06	1.26996e+06	1.7063e+06	1.12384e+06	2.8003e+06	1.81436e+06	1.99012e+06
		POS	9.35557	518.946	699009	2.20089e+06	817668	1.18941e+06	1.61481e+06	1.30303e+06	2.02517e+06	881364
		POS	9.38025	204.053	3.09288e+06	1.52037e+06	2.42654e+06	2.26058e+06	2.17563e+06	880680	1.34666e+06	1.82396e+06
		POS	9.38025	272.936	652502	1.24639e+06	706942	525891	812760	886930	390709	787013
		POS	9.49425	352.944	223968	262189	289377	433046	170116	280571	193754	222909
		POS	9.50927	214.987	1.79674e+07	1.96898e+07	2.03156e+07	1.01066e+07	2.0826e+07	2.26676e+07	1.56538e+07	1.81402e+07
		POS	9.61304	163.018	398752	566243	718530	592521	609678	1.22946e+06	908620	1.09078e+06
		POS	9.62409	600.95	289462	192404	440720	277639	433117	403543	381954	577061
		POS	9.63153	108.958	513810	593948	388167	346587	466004	456799	169233	389470
		POS	9.63223	215.995	7.52501e+06	1.01342e+07	7.41478e+06	8.23658e+06	8.90325e+06	7.71517e+06	6.71053e+06	8.08669e+06
		POS	9.63288	114.947	563212	610321	557158	422532	399115	556016	579102	577727
		POS	9.63293	156.977	2.06201e+06	1.69962e+06	1.82127e+06	2.05627e+06	2.06609e+06	2.31956e+06	1.37802e+06	2.33693e+06
		POS	9.63293	173.985	8.33679e+07	8.74665e+07	8.8679e+07	1.06169e+08	8.52212e+07	8.22e+07	6.58765e+07	9.54947e+07
		POS	9.63461	131.974	3.75284e+06	4.67123e+06	3.61707e+06	3.99894e+06	3.91992e+06	3.86295e+06	3.33326e+06	3.60897e+06
		POS	9.63629	145.097	655701	535624	507733	316945	1.50676e+06	763138	366658	486013
		POS	9.63659	331.974	805439	1.18246e+06	829749	691165	869366	790703	656790	887643
		POS	9.63729	132.958	658553	862833	622848	734505	725611	608616	474390	664963
		POS	9.63736	386.907	287671	175183	204071	199290	198371	185886	184684	249173
		POS	9.63829	153.979	2.93976e+06	2.92914e+06	2.93718e+06	3.35341e+06	2.78947e+06	2.81324e+06	2.13057e+06	3.87833e+06
		POS	9.63829	155.974	5.48684e+07	8.02299e+07	5.63414e+07	6.60343e+07	5.56431e+07	5.20163e+07	4.33846e+07	5.3764e+07
		POS	9.63829	191.995	3.24179e+06	2.63336e+06	2.60901e+06	3.09215e+06	2.86739e+06	2.38719e+06	1.80116e+06	3.28518e+06
		POS	9.63829	313.963	5.23286e+06	5.844e+06	5.46004e+06	6.51118e+06	6.41667e+06	7.20365e+06	5.30298e+06	7.30773e+06
		POS	9.63837	594.932	613644	547974	414885	711859	544339	567085	480131	703728
		POS	9.63844	370.912	415094	509113	563366	440100	577758	626033	440365	546751
		POS	9.63844	452.915	316651	463457	278261	315357	277666	359787	300644	436522
		POS	9.64005	436.943	2.85744e+06	4.77091e+06	2.92634e+06	2.8205e+06	1.78782e+06	4.03786e+06	2.34075e+06	4.44827e+06
		POS	9.64058	434.947	59954.4	84652.2	44973	70121.4	61749.8	132841	65791.8	92894.7
		POS	9.6415	430.926	263293	328374	303531	212901	283887	421535	261820	333389
		POS	9.64165	90.948	461143	495661	463231	429426	508788	279785	279114	531838
		POS	9.64165	154.99	6.88628e+06	4.12013e+06	5.04194e+06	6.58232e+06	7.36404e+06	4.95278e+06	3.77338e+06	6.69243e+06
		POS	9.64165	209.982	582460	757544	360722	531038	652906	476519	393844	485016
		POS	9.64342	267.003	894963	735072	1.0098e+06	644208	1.41449e+06	1.76347e+06	1.28371e+06	1.37484e+06
		POS	9.64342	278.953	1.47801e+07	1.44302e+07	1.56549e+07	1.39692e+07	1.87157e+07	2.18519e+07	2.07217e+07	2.17535e+07
		POS	9.64452	115.075	576959	483425	587564	419261	684330	552102	527849	710529
		POS	9.64671	111.985	1.6302e+06	1.05274e+06	1.04238e+06	713067	1.45426e+06	1.18035e+06	701166	838618
		POS	9.64671	197.001	1.56961e+08	1.12012e+08	1.24868e+08	1.57638e+08	1.6796e+08	1.71922e+08	1.33061e+08	1.63342e+08
		POS	9.64671	332.958	141249	121394	125733	137031	176738	166146	153125	147108
		POS	9.70281	227.01	361779	0	588580	0	493729	963269	383253	690501
		POS	9.7622	512.929	930512	1.22087e+06	820058	662544	529407	877939	599416	874564
		POS	9.84293	212.992	717468	927709	709548	567174	1.0877e+06	871062	951865	676445
		POS	10.0753	198.004	7.90569e+06	8.81066e+06	6.75844e+06	7.80563e+06	8.26938e+06	5.76123e+06	6.25765e+06	8.8131e+06
		POS	10.1331	164.007	428402	253804	470395	279430	338222	512226	357817	352860
		POS	10.221	442.96	581356	588414	489210	597534	672746	513459	1.26058e+06	504439
		POS	10.5321	314.967	314330	392868	359812	303594	355047	424585	317582	365806
		POS	10.7985	169.977	471650	407080	675847	420368	541238	502351	530408	460634
		POS	10.8088	294.927	562362	527338	418242	430307	541294	711692	527712	604635
		POS	10.8088	528.902	134971	234390	198296	132932	179783	227196	144643	193311
		POS	10.8105	329.936	584278	605651	496909	440049	471795	549461	445875	676294
		POS	10.8142	395.966	880058	1.33539e+06	961961	980348	1.12346e+06	831111	1.02684e+06	1.28851e+06
		POS	10.8166	306.919	93582.4	103706	68125.3	31092.1	14920.7	0	11618.2	28253.6
		POS	10.8171	237.977	7.38515e+06	5.26118e+06	6.89505e+06	5.9227e+06	7.0437e+06	7.11696e+06	6.84811e+06	7.60409e+06
		POS	10.8188	173.001	1.8791e+06	2.38756e+06	1.8869e+06	1.91925e+06	1.10739e+06	2.03492e+06	1.74871e+06	2.03283e+06
		POS	10.8193	471.953	401518	233546	214838	228668	133678	305367	313255	348956
		POS	10.8196	360.957	4.87846e+06	7.50486e+06	2.45287e+06	3.54064e+06	2.37813e+06	3.96889e+06	4.31922e+06	7.05153e+06
		POS	10.8207	279.957	788789	977719	426642	458376	539284	705310	661481	737134
		POS	10.8211	235.982	122849	242798	190920	76587.4	187892	135824	125679	227777
		POS	10.8261	358.961	304736	190224	206032	170942	186902	288786	243474	337860
		POS	10.8284	355.943	379335	318041	350383	212536	216216	273365	221865	389015
		POS	11.4086	122.06	455840	825001	519846	728390	487208	300122	288823	726617
		POS	11.4171	97.0399	920863	1.91622e+06	973381	995508	927070	1.03563e+06	894550	813415
		POS	11.8018	170.079	290943	161356	254065	172133	264934	317229	231949	374282
		POS	11.9861	186.034	5.06029e+06	3.19258e+06	5.75e+06	3.03734e+06	7.0136e+06	9.42114e+06	7.84747e+06	9.10895e+06
		POS	12.0523	301.021	1.05859e+06	570895	829990	1.07995e+06	742738	718651	490701	406183
		POS	12.5782	84.0448	1.82429e+06	3.68628e+06	2.08775e+06	2.19473e+06	1.9435e+06	1.63595e+06	2.09751e+06	2.21058e+06
		POS	12.8103	409.897	104116	264980	108686	78910.6	109570	154499	139872	112151
		POS	13.18	376.931	248842	365268	262102	249541	167712	385930	583048	160024
		POS	14.1671	123.055	1.05486e+06	2.09761e+06	1.02537e+06	1.03153e+06	999640	1.06523e+06	869254	1.41616e+06
		POS	14.3958	100.076	6.29938e+06	4.96112e+06	5.39324e+06	2.63398e+07	5.48548e+06	6.17713e+06	6.44576e+06	5.96494e+06
		POS	15.5722	103.087	835712	724445	875130	650605	956972	994854	809040	588008
		POS	16.7207	208.025	367234	531537	491759	217821	440581	475484	440569	384939
		POS	16.7528	406.99	232148	308548	219938	152860	185825	219123	337638	286778
		POS	17.9518	322.99	2.19111e+06	2.35586e+06	2.11738e+06	2.82874e+06	2.45379e+06	3.2757e+06	3.45434e+06	3.74574e+06
		POS	17.9549	104.992	5.93915e+07	4.01447e+07	5.64212e+07	4.05398e+07	1.21797e+08	1.23609e+08	1.14355e+08	4.90505e+07
		POS	18.6802	282.949	430362	455487	500969	387271	513210	433121	820413	555935
		POS	20.4592	600.95	241792	298747	254738	200301	213053	204415	249886	204816
		POS	22.7274	108.045	655249	442324	641191	1.12343e+06	742958	723932	673638	670753
		POS	23.5556	143.036	2.59671e+06	3.16975e+06	3.00531e+06	1.95187e+06	2.72272e+06	2.52288e+06	1.61797e+06	1.956e+06
		POS	23.9055	82.0267	370237	439638	338372	383850	549594	383675	411483	521528
		POS	25.1177	356.978	574613	658256	766002	743220	1.0413e+06	668335	779089	1.58035e+06
		POS	25.3217	258.997	1.52082e+06	1.24487e+06	978379	1.18584e+06	1.46766e+06	1.12236e+06	939308	1.43582e+06
		POS	25.69	213.953	674455	1.09284e+06	647353	1.01344e+06	954181	714460	584785	1.28245e+06
		POS	26.2414	196.004	1.24987e+06	1.30371e+06	1.17229e+06	1.34802e+06	1.56155e+06	2.78626e+06	3.3393e+06	1.49517e+06
		POS	26.2467	244.066	535972	594506	509521	439056	435030	550954	521471	455530
		POS	26.2685	405.995	290718	469022	377870	393738	548557	514346	664965	435904
		POS	26.2798	227.069	440142	359049	427989	413549	444539	445635	484144	662964
		POS	26.2861	87.092	1.64871e+06	1.302e+06	4.46361e+06	1.88918e+06	2.88387e+06	3.10769e+06	2.23982e+06	1.84987e+06
		POS	26.2995	208.998	317024	706175	483036	372564	384550	410044	282277	272256
		POS	26.8321	438.943	153630	182872	183213	185388	146571	138312	140259	167743
		POS	27.1219	277.957	399301	419637	305526	215621	161722	232170	208898	257834
		POS	27.1911	221.05	1.41447e+06	1.79023e+06	1.72032e+06	1.63527e+06	956415	620963	757252	539863
		POS	27.3401	330.008	528736	340202	193377	293701	265745	322981	321451	270882
		POS	27.4025	97.9916	1.11858e+06	1.20952e+06	1.18613e+06	936895	1.12952e+06	1.79377e+06	2.15093e+06	1.2053e+06
		POS	27.4264	480.979	867642	524718	602990	653938	1.69853e+06	705750	653461	957802
		POS	27.4357	162.005	8.25318e+06	2.39452e+06	2.50319e+06	2.49163e+06	2.07259e+06	1.23352e+06	2.62103e+06	1.19835e+06
		POS	27.4694	414.954	1.09545e+06	1.44296e+06	564601	544992	750140	660343	571517	463167
		POS	28.0618	411.935	60389.8	106216	81775.4	17183.9	105095	59852.8	134101	99930.2
		POS	28.2935	253.946	1.99465e+06	2.0175e+06	1.80111e+06	1.27362e+06	1.27771e+06	2.13844e+06	4.7766e+06	3.59468e+06
		POS	28.5963	130.989	378115	305983	399118	275377	424000	386862	420530	505289
		POS	28.6698	427.991	85418.3	177392	139814	132360	67095.3	141796	190007	184223
		POS	28.6879	358.012	560020	804375	761307	611370	783060	718622	743284	823890
		POS	28.7046	562.982	1.02116e+06	532519	648374	880998	474284	481225	510425	547641
		POS	28.7046	568.999	285610	329282	272617	264599	259065	218452	438125	711298
		POS	29.1334	232.998	1.626e+06	991983	1.02206e+06	925085	1.58253e+06	2.93019e+06	1.03613e+06	1.08425e+06
		POS	29.2397	266.974	219057	487337	1.22325e+06	418674	525258	480927	472178	504090
		POS	29.2495	132.958	2.85869e+07	461218	389637	192318	327719	368292	289049	409899
		POS	29.3041	302.974	532422	165784	172194	208334	254171	196389	284944	188376
		POS	29.4706	486.996	2.19719e+06	702112	2.41282e+06	812165	837566	2.4877e+06	1.02033e+06	1.13009e+06
		POS	29.5644	660.963	306038	1.03352e+06	661627	373966	297444	366331	493047	485363
		POS	29.6083	389.015	220938	253560	479205	267630	323650	333218	310294	411691
		POS	29.7364	419.97	1.21233e+06	1.25677e+06	2.04026e+06	605731	1.48875e+06	2.91777e+06	802921	1.29898e+06
		POS	29.7364	644.986	200390	364440	273685	256064	230964	267248	555812	323685
		POS	29.7721	204.053	2.74906e+06	2.95212e+06	2.35717e+06	2.42638e+06	2.25864e+06	2.21292e+06	2.27131e+06	913440
		POS	29.8359	371.942	357239	990684	1.08237e+06	882601	676922	1.30716e+06	522010	679559
		POS	29.8404	404.993	4.64049e+06	2.18117e+06	5.29149e+06	3.43602e+06	2.32019e+06	5.6927e+06	3.57592e+06	3.42826e+06
		POS	29.8437	584.977	1.63753e+06	1.80751e+06	2.03617e+06	583859	787444	816824	1.26208e+06	1.88399e+06
		POS	29.8566	594.932	475172	397378	433027	197786	257627	191080	346375	265551
		POS	29.8589	209.982	558851	783250	339816	570449	679964	589776	530327	539160
		POS	29.8612	578.96	733707	2.00835e+06	1.95604e+06	892343	707000	667680	1.17498e+06	1.69407e+06
		POS	29.8619	354.94	3.61191e+06	3.83767e+06	4.01117e+06	2.23676e+06	3.96671e+06	1.53992e+06	3.38733e+06	3.2319e+06
		POS	29.8632	295.956	7.98939e+06	9.35406e+06	5.70357e+06	4.25154e+06	5.75512e+06	1.3801e+07	1.07197e+07	1.02671e+07
		POS	29.8639	122.06	952984	1.60112e+06	1.18776e+06	1.65796e+06	1.18586e+06	1.28931e+06	1.11032e+06	654394
		POS	29.8639	342.96	472556	339153	498831	590012	565066	604691	661832	746456
		POS	29.8639	395.966	487362	516843	626637	173867	576707	364668	859021	355402
		POS	29.8646	191.971	837974	1.99566e+06	1.37987e+06	897241	1.48531e+06	1.2084e+06	1.1065e+06	1.13878e+06
		POS	29.8646	216.099	235532	397710	328463	329812	384036	362957	313391	330479
		POS	29.8646	232.014	541671	1.06174e+06	594617	661474	924696	749548	514474	1.48351e+06
		POS	29.8651	353.941	206229	283518	344924	338997	352931	239521	461498	138564
		POS	29.8651	495.956	593708	620568	582387	368734	1.05238e+06	662868	223016	393171
		POS	29.87	279.957	282837	616258	453903	215480	250801	276706	331572	169057
		POS	29.8796	85.0764	2.57451e+06	2.30686e+06	3.91408e+06	2.30447e+06	4.23983e+06	3.88515e+06	2.92841e+06	2.95178e+06
		POS	29.8796	278.954	9.98571e+06	5.14398e+06	1.03077e+07	4.8523e+06	4.23027e+06	9.23256e+06	9.9831e+06	1.1512e+07
		POS	29.8796	421.974	487090	472378	501014	434402	764118	528188	1.43666e+06	1.03366e+06
		POS	29.8799	222.005	3.36522e+07	3.60307e+07	4.31082e+07	3.69064e+07	4.20608e+07	4.36421e+07	5.19169e+07	4.2198e+07
		POS	29.8802	223.008	1.09575e+06	1.09751e+06	2.22244e+06	1.17452e+06	1.31368e+06	899534	1.58313e+06	1.2933e+06
		POS	29.8851	380.997	80409.2	115474	157158	101776	135655	136996	170558	148155
		POS	29.8945	206.027	2.17198e+06	4.19761e+06	4.72339e+06	2.39565e+06	4.21879e+06	4.16149e+06	5.31449e+06	5.08557e+06
		POS	29.8945	372.976	782263	319166	1.00576e+06	511679	549263	1.1385e+06	917951	750341
		POS	29.8945	413.953	733028	972737	482599	943913	469647	1.36924e+06	784526	752178
		POS	30.0912	518.946	1.07489e+06	524860	261535	471309	374948	675948	558718	360657
		POS	30.1828	331.974	193057	364640	257673	216997	237874	249484	167954	212987
		POS	30.4277	512.929	453608	267074	663579	558953	289607	324868	381425	243391
		POS	30.4657	229.003	845244	1.46724e+06	1.10503e+06	1.20858e+06	1.12327e+06	1.06546e+06	1.10868e+06	1.06875e+06
		POS	30.5031	113.964	728185	1.91364e+06	2.22627e+06	1.13552e+06	1.16097e+06	899923	700361	1.87335e+06
		POS	30.7553	349.96	222544	684966	583383	356776	903340	279804	440114	280050
		POS	30.9244	237.977	3.37976e+06	3.10609e+06	1.1567e+06	3.07555e+06	1.57274e+06	3.45946e+06	3.57304e+06	2.87024e+06
		POS	30.9244	426.988	3.13195e+06	4.75921e+06	4.58444e+06	2.97843e+06	3.75826e+06	1.80554e+06	1.83647e+06	4.38126e+06
		POS	30.9989	156.977	577783	1.051e+06	733221	994983	1.35172e+06	1.10251e+06	1.42354e+06	995448
		POS	31.0253	212.992	838826	1.05643e+06	1.04007e+06	515904	1.04646e+06	632285	1.23956e+06	1.27729e+06
		POS	31.0507	284.046	481839	1.24737e+06	513108	402570	502465	402885	1.04544e+06	670349
		POS	31.0507	342.034	108642	255283	262710	191395	238777	252082	152516	281610
		POS	31.0518	313.963	3.39875e+06	3.282e+06	3.62494e+06	1.64232e+06	3.84921e+06	3.19856e+06	3.05676e+06	3.15135e+06
		POS	31.0521	316.001	813235	1.40558e+06	1.39662e+06	1.29681e+06	1.33701e+06	3.76487e+06	1.72579e+06	1.3329e+06
		POS	31.0522	323.991	164600	242252	485677	325336	302947	278922	232320	245138
		POS	31.0525	115.075	847569	977327	825916	1.07211e+06	902211	1.13858e+06	782265	907606
		POS	31.0527	104.992	6.93638e+07	5.53068e+07	5.47048e+07	4.2413e+07	5.08068e+07	7.4145e+07	5.35008e+07	7.98341e+07
		POS	31.0532	197.001	7.88713e+07	7.08728e+07	8.46243e+07	7.12058e+07	8.40325e+07	1.14323e+08	8.82468e+07	7.29248e+07
		POS	31.0532	256.964	2.83133e+06	3.62121e+06	1.41371e+06	1.11677e+06	1.59442e+06	1.37023e+06	1.85162e+06	3.15182e+06
		POS	31.0536	360.957	3.52319e+06	1.85897e+06	3.44482e+06	1.65243e+06	1.89257e+06	2.93971e+06	1.62381e+06	1.48009e+06
		POS	31.0543	150.969	225362	722819	628344	655847	334197	335801	254188	398179
		POS	31.0553	176.023	4.11214e+07	3.15679e+07	4.19058e+07	3.56657e+07	3.3319e+07	2.24923e+07	4.23041e+07	4.07084e+07
		POS	31.0564	173.985	3.37862e+07	6.00269e+07	4.34693e+07	5.49366e+07	4.33619e+07	3.86894e+07	4.51464e+07	4.17299e+07
		POS	31.0564	198.004	2.95124e+06	1.86419e+06	3.43269e+06	3.3046e+06	4.7949e+06	3.25442e+06	4.71504e+06	2.11034e+06
		POS	31.0606	317.938	215130	371743	370523	239456	414920	320089	382870	341847
		POS	31.0691	218.033	1.55981e+07	4.78716e+07	4.1848e+07	3.31853e+07	1.98951e+07	1.77102e+07	1.94203e+07	3.82376e+07
		POS	31.0727	201.026	2.58946e+06	4.1275e+06	5.4803e+06	4.16959e+06	3.83163e+06	3.68886e+06	4.15384e+06	4.2157e+06
		POS	31.234	282.949	100734	803472	203286	195036	205743	260239	846077	201485
		POS	31.2449	131.974	2.64287e+06	2.06245e+06	1.13352e+06	1.79818e+06	2.94633e+06	1.35494e+06	1.18477e+06	1.18644e+06
		POS	31.4171	377.96	1.20604e+06	1.38825e+06	659675	527414	792387	726459	682255	1.04474e+06
		POS	31.4691	155.974	5.82087e+07	3.75384e+07	3.0547e+07	3.45909e+07	2.70024e+07	3.55286e+07	3.42341e+07	2.9772e+07
		POS	31.4691	496.957	740052	845488	1.41465e+06	944762	893889	1.02072e+06	1.53112e+06	959267
		POS	31.5602	255.964	1.00398e+07	7.80183e+06	1.34451e+07	6.55453e+06	7.09599e+06	7.23673e+06	1.24552e+07	8.39888e+06
		POS	31.5825	436.943	1.84207e+06	1.05487e+06	828569	1.0451e+06	891011	1.79856e+06	1.83655e+06	1.01541e+06
		POS	32.1131	292.985	1.49744e+06	1.44783e+06	1.72599e+06	1.59785e+06	1.74426e+06	3.2154e+06	1.32993e+06	2.21702e+06
		POS	32.1131	442.96	511999	383827	318510	288278	455769	535527	729358	486009
		POS	32.1561	108.958	270852	388901	187532	354673	158636	181667	209503	137731
		POS	32.1649	322.99	5.51901e+06	3.89061e+06	3.05612e+06	2.92545e+06	6.2608e+06	2.62133e+06	2.54112e+06	3.67142e+06
		POS	32.199	337.967	6.29224e+06	8.63161e+06	4.9581e+06	3.1996e+06	8.28123e+06	1.21682e+07	6.55352e+06	6.57182e+06
		POS	32.2167	153.979	1.06483e+06	1.13555e+06	1.83299e+06	1.45038e+06	1.41392e+06	1.28359e+06	1.965e+06	1.56554e+06
		POS	32.2167	169.977	121130	218234	304643	199471	221378	233252	327670	174485
		POS	32.2167	339.971	1.42013e+06	1.54601e+06	587921	666081	1.0768e+06	648709	589785	518658
		POS	32.2167	600.949	185269	182063	149935	145557	144431	151429	157070	134112
		POS	32.2287	140.002	9.40651e+07	7.57594e+07	6.0012e+07	8.01247e+07	1.10335e+08	4.68625e+07	1.18972e+08	1.02038e+08
		POS	32.2287	190.987	4.10238e+06	5.92454e+06	4.80685e+06	4.23814e+06	6.60034e+06	1.01422e+07	6.48551e+06	5.16119e+06
		POS	32.2319	406.99	110268	484238	719487	287484	265442	268777	285951	455731
		POS	32.2406	272.936	144535	295190	183444	192718	138296	120877	196275	209128
		POS	32.2406	502.974	1.58841e+06	5.34423e+06	2.8815e+06	1.88936e+06	1.94e+06	2.31581e+06	3.79096e+06	4.95058e+06
		POS	32.2408	338.967	1.75143e+07	2.23116e+07	1.93848e+07	7.99702e+06	7.35309e+06	2.0375e+07	8.34709e+06	1.10179e+07
		POS	32.2411	98.9756	6.7987e+06	2.87869e+06	3.73692e+06	6.78954e+06	4.04076e+06	3.44617e+06	8.08569e+06	5.31786e+06
		POS	32.2411	263.984	4.19523e+06	4.81676e+06	1.97437e+06	1.58448e+06	1.84781e+06	2.41652e+06	1.97876e+06	1.32598e+06
		POS	32.2411	345.987	836308	938135	1.07829e+06	793325	795144	885150	901361	2.19986e+06
		POS	32.2415	198.989	1.80357e+07	3.16932e+07	2.18463e+07	1.92762e+07	1.88789e+07	1.86976e+07	1.98997e+07	3.5479e+07
		POS	32.2415	297.991	1.35054e+07	5.98372e+06	8.95158e+06	5.87253e+06	5.37755e+06	6.06443e+06	6.64296e+06	5.07368e+06
		POS	32.2415	420.971	4.88414e+06	5.53425e+06	1.36741e+07	4.71806e+06	5.57724e+06	5.93662e+06	5.57808e+06	1.03168e+07
		POS	32.2417	215.995	2.31066e+06	4.3356e+06	4.20945e+06	2.6879e+06	2.96735e+06	2.85862e+06	2.87393e+06	3.56023e+06
		POS	32.2464	249.001	976975	852158	982832	1.88365e+06	806454	1.0138e+06	1.44973e+06	728741
		POS	32.2464	344.984	2.62463e+07	1.11824e+07	3.06406e+07	9.57543e+06	1.18491e+07	2.99817e+07	1.09314e+07	1.66787e+07
		POS	32.2468	262.981	8.27961e+07	5.13555e+07	9.63906e+07	3.17817e+07	4.09398e+07	3.49974e+07	3.94364e+07	5.40267e+07
		POS	32.2471	277.008	2.62683e+06	1.13221e+06	2.78142e+06	1.0845e+06	2.70777e+06	2.60616e+06	940386	1.5815e+06
		POS	32.2471	282.013	2.52317e+06	3.07009e+06	4.08328e+06	3.04812e+06	3.04884e+06	4.51917e+06	5.07812e+06	2.87684e+06
		POS	32.2527	248.004	733147	4.05896e+06	1.28372e+06	4.7979e+06	1.18342e+06	589188	1.18297e+06	4.30836e+06
		POS	32.2533	169.122	204433	216296	249888	235821	223980	265589	300137	218416
		POS	32.2546	274.975	7.56392e+06	5.99843e+06	3.68516e+06	4.19987e+06	3.81335e+06	3.77245e+06	3.52842e+06	3.13918e+06
		POS	32.2623	171.989	2.55282e+06	2.91977e+06	1.58453e+06	2.46609e+06	2.05559e+06	1.10174e+06	2.26699e+06	1.91377e+06
		POS	32.2625	290.947	1.42214e+06	1.50978e+06	818788	718903	764359	618025	672883	586382
		POS	32.2663	300.024	4.07792e+06	1.60659e+06	4.5245e+06	2.87523e+06	2.08956e+06	2.26897e+06	2.66933e+06	1.62777e+06
		POS	32.5863	233.982	113670	274363	238614	270208	293304	232635	259343	172050
		POS	32.6384	119.019	1.48846e+06	1.89478e+06	1.98822e+06	2.07142e+06	1.9107e+06	1.6709e+06	1.93752e+06	1.75482e+06
		POS	33.3018	142.035	2.62001e+07	2.22039e+07	6.4837e+06	2.26661e+07	3.37522e+07	3.43943e+07	1.83645e+07	3.37875e+07
		POS	33.4209	116.986	2.0436e+07	2.2746e+07	2.30431e+07	2.26158e+07	2.25089e+07	2.04195e+07	4.58396e+07	1.81234e+07
		POS	33.431	144.032	2.1298e+06	2.32555e+06	2.69857e+06	2.24191e+06	2.93719e+06	3.31668e+06	5.44299e+06	2.88848e+06
		POS	33.4329	160.045	1.41976e+07	5.83639e+06	8.07958e+06	1.50127e+07	7.86947e+06	6.96348e+06	8.95295e+06	8.71809e+06
		POS	33.4348	153.007	1.3758e+07	1.07083e+07	8.38518e+06	1.28783e+07	8.82874e+06	7.81801e+06	7.81663e+06	5.15108e+06
		POS	33.4368	137.029	810458	1.59953e+06	1.19089e+06	2.76556e+06	1.38622e+06	1.1351e+06	1.20803e+06	1.27329e+06
		POS	33.4406	134.996	2.39183e+07	3.94585e+07	3.50357e+07	3.91189e+07	3.62469e+07	3.90707e+07	7.44374e+07	3.41605e+07
		POS	33.4406	179.04	3.22948e+06	5.64036e+06	4.44491e+06	5.92027e+06	4.70579e+06	4.29233e+06	4.01921e+06	4.1361e+06
		POS	33.442	195.017	1.81402e+07	1.05927e+07	9.6377e+06	1.00078e+07	1.01213e+07	9.04494e+06	8.80313e+06	7.00342e+06
		POS	33.4476	97.0399	1.63322e+06	1.08208e+06	1.07798e+06	1.1476e+06	1.67988e+06	1.20534e+06	1.25867e+06	1.12964e+06
		POS	33.4571	103.087	448287	669904	1.18048e+06	744478	1.03718e+06	618890	697245	664526
		POS	33.4743	90.5262	471427	635610	634948	559178	534319	659900	702702	684069
		POS	34.6245	154.99	1.74598e+06	1.85255e+06	4.73041e+06	1.54988e+06	2.68941e+06	2.16661e+06	2.98726e+06	1.44754e+06
		POS	34.6272	123.055	1.19526e+06	1.16197e+06	1.02509e+06	1.17282e+06	986219	1.06395e+06	965268	1.0213e+06
		POS	34.6342	116.071	1.83235e+06	1.6525e+06	1.24234e+06	1.77446e+06	1.5197e+06	1.83655e+06	2.07224e+06	1.57187e+06
		POS	35.2415	145.097	143902	318084	1.05497e+06	259216	660718	298560	967050	326388
		POS	35.7326	108.045	677597	479755	617316	661985	469351	541932	437591	503536
		POS	35.739	100.076	4.94119e+06	5.14868e+06	5.19557e+06	5.76988e+06	5.11517e+06	5.39268e+06	7.71314e+06	6.02632e+06
		POS	35.7993	86.0604	5.3203e+06	5.69022e+06	5.78373e+06	1.0064e+07	7.18285e+06	6.27592e+06	7.322e+06	5.83088e+06
		POS	35.8143	208.133	537875	295961	499408	247461	622456	533316	441325	508985
		POS	36.9424	319.02	497482	170888	279398	336398	71723.2	278232	95011.2	147426
		POS	36.9618	257.932	790039	376635	290933	501220	396627	444456	745097	421600
		POS	36.9631	137.983	4.19921e+06	3.92129e+06	3.31128e+06	4.19164e+06	2.18865e+06	3.69846e+06	3.61422e+06	3.36694e+06
		POS	38.108	121.966	2.55799e+06	2.68809e+06	3.23837e+06	3.82914e+06	4.36529e+06	3.40225e+06	3.81791e+06	3.9488e+06
		POS	38.1108	208.982	4.76116e+06	2.64046e+06	3.76886e+06	5.02734e+06	1.18889e+06	3.27193e+06	6.31908e+06	4.65506e+06
		POS	39.2386	218.943	1.44764e+07	1.86804e+07	3.82378e+07	2.95196e+07	3.48281e+07	1.40265e+07	2.60719e+07	4.00752e+07
		POS	39.4829	120.966	1.76901e+08	1.15932e+08	1.60214e+08	1.37301e+08	1.33644e+08	1.08811e+08	1.51007e+08	1.66132e+08
		POS	39.9233	280.878	4.58558e+06	4.01247e+06	3.86828e+06	2.23104e+06	1.52075e+06	3.90827e+06	3.77738e+06	3.9048e+06
		POS	39.927	404.847	5.20811e+07	5.8456e+07	4.79543e+07	5.55323e+07	1.80399e+07	6.12554e+07	5.5282e+07	5.12342e+07
		POS	40.3636	524.806	1.19185e+06	1.93541e+07	1.68859e+07	1.78986e+07	4.79343e+06	2.13544e+07	1.99436e+07	1.83711e+07
		POS	40.3651	294.854	4.70767e+06	4.35191e+06	4.64044e+06	3.97342e+06	910113	2.40017e+06	4.20463e+06	3.44851e+06
		POS	40.3662	382.865	1.16265e+07	2.57994e+08	2.09987e+08	2.1808e+08	1.0947e+08	2.65122e+08	2.39251e+08	2.14004e+08
		POS	40.3667	320.865	5.11077e+06	5.98765e+06	6.08681e+06	5.32921e+06	2.57035e+06	7.00978e+06	6.32806e+06	6.9753e+06
		POS	40.3677	644.765	8.01601e+06	7.78202e+06	5.84498e+06	6.77036e+06	1.30618e+06	9.0819e+06	8.67118e+06	6.38989e+06
		POS	40.3687	142.948	8.24257e+08	8.78001e+08	8.45668e+08	8.44795e+08	5.43671e+08	9.25913e+08	8.77732e+08	8.60093e+08
		POS	40.3687	266.878	0	2.74607e+06	1.78835e+06	2.18735e+06	904340	3.08007e+06	2.68447e+06	2.29143e+06
		POS	40.3687	442.803	6.75139e+06	6.8501e+06	6.50847e+06	5.43667e+06	1.59108e+06	5.14397e+06	5.27708e+06	5.63815e+06
		POS	40.3687	704.703	1.90981e+06	1.81226e+06	1.16647e+06	1.39096e+06	274259	1.36033e+06	1.42194e+06	1.11083e+06
		POS	40.3687	82.0267	4.67208e+06	5.9113e+06	4.97077e+06	6.27724e+06	2.29003e+06	5.50974e+06	4.98581e+06	5.20838e+06
		POS	40.3687	183.974	5.29462e+06	1.61882e+07	1.85556e+07	1.58636e+07	1.12969e+07	2.02267e+07	1.94905e+07	1.98122e+07
		POS	40.3687	540.78	5.77287e+06	5.49167e+06	5.12655e+06	5.19317e+06	586033	4.66087e+06	4.3777e+06	4.34469e+06
		POS	40.3687	688.728	2.4961e+06	2.98723e+06	2.55531e+06	2.8914e+06	915325	3.36259e+06	3.5033e+06	3.17713e+06
		POS	40.3691	420.821	1.4634e+07	1.42847e+07	1.31261e+07	1.27389e+07	3.24928e+06	1.07972e+07	1.01576e+07	1.08082e+07
		POS	40.3691	144.952	4.86908e+06	5.1508e+06	4.89184e+06	5.33245e+06	6.37713e+06	5.64396e+06	5.34471e+06	5.07729e+06
		POS	40.3691	562.762	5.08506e+06	5.49544e+06	4.06891e+06	4.07045e+06	967662	3.80015e+06	3.3821e+06	3.89884e+06
		POS	40.3694	124.937	1.17688e+07	1.24825e+07	1.17525e+07	1.24836e+07	7.85942e+06	1.3794e+07	1.2077e+07	1.19052e+07
		POS	40.3694	158.922	4.59631e+07	1.16027e+08	1.17127e+08	1.16267e+08	4.55298e+07	9.29963e+07	9.46481e+07	9.69897e+07
		POS	40.3694	160.92	7.02777e+06	6.62263e+06	6.3005e+06	6.02692e+06	1.83518e+06	6.0389e+06	5.4925e+06	5.71379e+06
		POS	40.3694	222.888	5.0261e+06	4.53599e+06	4.44455e+06	4.90134e+06	3.27934e+06	5.86446e+06	6.34402e+06	6.18644e+06
		POS	40.3694	546.789	952737	1.27438e+07	1.12253e+07	1.22828e+07	3.64663e+06	1.29481e+07	1.3384e+07	1.1675e+07
		POS	40.3711	518.799	1.30528e+07	1.17333e+07	1.12982e+07	1.08396e+07	2.0898e+06	9.88521e+06	9.10697e+06	9.73721e+06
		POS	40.3776	414.813	332171	2.76162e+06	2.78253e+06	2.27898e+06	250945	1.74298e+06	1.58568e+06	1.84881e+06
		POS	40.3779	288.86	2.10536e+06	2.53426e+06	2.29125e+06	2.67563e+06	1.72644e+06	3.18074e+06	2.81707e+06	2.42355e+06
		POS	41.1169	216.984	293719	550025	614563	671424	1.40554e+06	478746	962885	401770
		POS	41.484	79.9901	591365	1.93799e+06	1.95752e+06	2.23636e+06	890464	1.64891e+06	2.04315e+06	1.67787e+06
		POS	41.484	166.934	3.00643e+06	3.08215e+06	3.03353e+06	3.7423e+06	2.05121e+06	3.71262e+06	3.53287e+06	3.9442e+06
		POS	41.4871	574.946	33606.8	8.17959e+06	8.30261e+06	9.13893e+06	8.47299e+06	1.02993e+07	1.11367e+07	1.00088e+07
		POS	41.4871	634.883	0	4.73099e+06	5.50479e+06	6.19236e+06	5.05569e+06	5.96215e+06	6.84737e+06	6.16369e+06
		POS	41.4924	434.007	85017.6	5.88248e+06	6.2129e+06	6.65584e+06	6.48954e+06	7.30762e+06	7.33059e+06	5.68611e+06
		POS	41.4928	552.88	80836.6	8.30432e+06	8.33584e+06	1.02928e+07	6.99755e+06	1.15365e+07	1.08156e+07	9.76393e+06
		POS	41.4928	329.939	0	2.06436e+06	2.07091e+06	2.28726e+06	1.48701e+06	2.84291e+06	2.36308e+06	2.44137e+06
		POS	41.4945	270.001	2.76387e+07	2.69098e+07	2.74424e+07	2.99624e+07	3.01274e+07	3.1681e+07	3.37849e+07	3.06199e+07
		POS	41.4961	247.936	0	1.98745e+06	1.65673e+06	1.67789e+06	1.25633e+06	2.0116e+06	2.14111e+06	1.83642e+06
		POS	41.4961	271.002	103376	4.13675e+06	4.30409e+06	4.41267e+06	4.26998e+06	5.2956e+06	4.84687e+06	4.59147e+06
		POS	41.4961	352.005	115522	7.06081e+06	8.05954e+06	9.03133e+06	7.99084e+06	9.10105e+06	1.00671e+07	8.35286e+06
		POS	41.4963	224.951	1.01217e+07	1.1426e+07	9.11409e+06	1.19256e+07	6.72685e+06	1.14819e+07	1.28002e+07	1.12446e+07
		POS	41.4981	182.902	9.81608e+06	7.88113e+06	9.30177e+06	8.63268e+06	4.41699e+06	7.42085e+06	7.34956e+06	8.49753e+06
		POS	41.4984	198.876	2.28387e+06	2.1714e+06	2.43646e+06	2.2241e+06	817683	818003	975811	1.46912e+06
		POS	41.4984	205.956	1.54555e+06	966700	1.2493e+06	1.20353e+06	1.13431e+06	1.13787e+06	2.00273e+06	1.14417e+06
		POS	41.4984	433.004	548100	6.51398e+07	6.24253e+07	7.20194e+07	6.41988e+07	7.33433e+07	7.26546e+07	7.24013e+07
		POS	41.4984	486.851	1.1375e+07	1.16151e+07	1.15547e+07	1.25406e+07	6.75612e+06	1.08922e+07	1.17196e+07	1.12841e+07
		POS	41.4984	492.942	156717	1.6179e+07	1.67827e+07	1.92462e+07	1.61692e+07	1.84872e+07	2.10393e+07	1.96757e+07
		POS	41.4984	672.753	0	1.64273e+06	1.27633e+06	1.44601e+06	1.30915e+06	1.80118e+06	2.05704e+06	1.2243e+06
		POS	41.4991	196.878	2.0148e+07	1.58081e+07	1.59605e+07	1.65234e+07	6.32953e+06	1.10393e+07	1.14711e+07	1.11617e+07
		POS	41.4991	268.998	5.30104e+08	5.14677e+08	5.25542e+08	5.38657e+08	5.48161e+08	5.70152e+08	5.90993e+08	5.61353e+08
		POS	41.4991	344.91	3.41694e+07	3.17097e+07	3.15498e+07	3.47861e+07	1.52996e+07	3.07297e+07	3.13288e+07	2.91117e+07
		POS	41.4998	328.936	1.06794e+07	5.89554e+07	5.58628e+07	6.44291e+07	4.78153e+07	6.5475e+07	7.22977e+07	6.51811e+07
		POS	41.4998	351.001	1.162e+08	1.1127e+08	1.19828e+08	1.20868e+08	1.21077e+08	1.3236e+08	1.30216e+08	1.22506e+08
		POS	41.4999	530.815	677953	4.31409e+06	4.21287e+06	5.14164e+06	4.0942e+06	7.6649e+06	8.37361e+06	7.39274e+06
		POS	41.4999	470.877	1.732e+07	1.6438e+07	1.72371e+07	1.98841e+07	1.41878e+07	1.79236e+07	2.29627e+07	1.93984e+07
		POS	41.5001	203.972	4.07351e+06	3.36985e+06	3.82682e+06	4.25416e+06	2.74306e+06	2.61201e+06	4.09515e+06	1.82348e+06
		POS	41.5001	322.844	8.10758e+06	7.12265e+06	7.63028e+06	8.06401e+06	2.93943e+06	5.90468e+06	6.61882e+06	6.7771e+06
		POS	41.5035	122.964	3.40795e+06	3.16936e+06	3.4322e+06	3.1467e+06	2.44735e+06	2.94144e+06	2.42248e+06	2.78061e+06
		POS	41.5035	146.019	1.36115e+07	1.25903e+07	1.45595e+07	1.22682e+07	1.19697e+07	1.50691e+07	1.8576e+07	1.45569e+07
		POS	41.5048	136.94	8.78574e+06	2.34451e+07	2.22367e+07	2.15386e+07	1.4173e+07	1.30161e+07	1.48475e+07	1.48555e+07
		POS	41.5048	188.999	5.10028e+07	7.38875e+06	3.8685e+07	1.64567e+07	3.63469e+06	1.36101e+07	2.31847e+06	2.59184e+06
		POS	41.507	174.896	2.24631e+06	6.51671e+06	7.22558e+06	5.21229e+06	1.95398e+06	4.5471e+06	4.65338e+06	5.16907e+06
		POS	41.507	388.873	2.37212e+07	2.33822e+07	2.49866e+07	2.64816e+07	1.66614e+07	2.78729e+07	2.82462e+07	2.89547e+07
		POS	41.5075	96.9221	0	2.53449e+06	2.43135e+06	2.46802e+06	1.10202e+06	2.13603e+06	2.582e+06	2.4252e+06
		POS	41.5078	186.995	2.67829e+07	5.06838e+08	4.96453e+08	5.12764e+08	4.7723e+08	5.54049e+08	5.40989e+08	5.08656e+08
		POS	41.5113	90.977	166342	1.69977e+06	2.34052e+06	163257	1.69778e+06	2.25253e+06	2.40083e+06	1.69719e+06
		POS	42.0095	105.996	4.76133e+06	1.2524e+07	1.31054e+07	1.24218e+07	1.07964e+07	1.25098e+07	1.26359e+07	1.25041e+07
		POS	42.0697	106.997	177074	1.96457e+06	2.04401e+06	2.09835e+06	1.82646e+06	2.20221e+06	1.77811e+06	1.99168e+06
		POS	42.6215	253.029	860633	907640	1.07137e+06	856369	602919	1.28251e+06	1.43587e+06	861200
		POS	42.6293	202.969	4.07112e+07	1.1581e+08	1.20633e+08	1.15061e+08	9.18826e+07	8.8614e+07	9.26206e+07	9.4007e+07
		POS	42.6326	223.019	111365	409165	132614	266775	350598	512838	276781	610769
		POS	42.6366	284.972	5.03897e+07	1.65309e+08	1.63667e+08	1.76237e+08	1.49572e+08	1.38416e+08	1.49047e+08	1.40476e+08
		POS	42.821	104.992	6.61568e+08	6.72096e+08	6.43669e+08	6.79724e+08	5.81403e+08	7.3084e+08	7.37948e+08	6.82099e+08
		POS	43.7653	312.967	0	57451.8	149975	181978	0	179186	139554	149702
		POS	43.7699	140.068	9.34425e+07	1.05554e+08	1.10343e+08	9.34528e+07	3.95094e+07	1.4567e+08	1.08183e+08	1.30053e+08
		POS	43.7717	372.905	0	0	0	0	0	0	0	0
		POS	43.7736	338.901	500051	984352	1.12635e+06	1.23578e+06	731803	1.12198e+06	2.1004e+06	1.21709e+06
		POS	43.7753	319.113	0	74486.6	0	135544	22317.1	347663	0	139213
		POS	43.7784	249.037	8.6399e+06	1.10082e+07	8.92185e+06	8.82972e+06	3.74096e+06	7.00026e+06	7.99106e+06	6.72147e+06
		POS	44.346	135.003	7.08533e+06	3.86772e+06	4.35521e+06	4.04318e+06	9.49074e+06	4.26479e+06	1.44472e+06	2.93485e+06
		POS	44.8961	234.066	281287	4.25448e+06	3.57776e+06	3.31255e+06	1.94537e+06	3.65688e+06	3.55971e+06	2.90322e+06
		POS	44.9102	132.987	834301	805138	1.04117e+06	855595	394567	752388	287219	562489
		POS	44.9102	148.961	2.31959e+06	1.35842e+06	1.17158e+06	1.38248e+06	1.97766e+06	1.46631e+06	825504	1.30208e+06
		POS	44.9145	111.055	1.21336e+06	1.16939e+06	1.52827e+06	1.32339e+06	1.79613e+06	1.15882e+06	1.06343e+06	2.24698e+06
		POS	45.0666	362.153	307726	8.08143e+06	8.05414e+06	8.64791e+06	2.76873e+06	8.98298e+06	8.89801e+06	8.35765e+06
		POS	45.9121	185.042	632550	1.49225e+06	1.66315e+06	1.41872e+06	900199	1.4078e+06	1.63858e+06	1.26754e+06
		POS	46.0293	163.06	2.08269e+06	2.49801e+06	2.42228e+06	2.30008e+06	721762	2.96853e+06	2.23385e+06	2.75513e+06
		POS	46.0533	367.109	15817.6	4.65667e+06	4.37724e+06	4.43479e+06	996104	4.58327e+06	4.76699e+06	4.06731e+06
		POS	46.0559	244.079	665018	2.8339e+07	3.5722e+07	3.34029e+07	470687	780919	932067	1.33674e+06
		POS	46.0559	326.116	0	1.41749e+06	1.71129e+06	1.8894e+06	588237	1.91509e+06	1.84284e+06	1.72425e+06
		POS	46.3655	279.159	402810	1.14002e+06	764473	1.73602e+06	1.10408e+06	885108	521650	878409
		POS	46.6203	302.231	12409.7	243130	169471	118171	65255.8	116978	200530	92731
		POS	47.0462	126.055	1.24243e+06	1.41816e+06	1.15002e+06	887526	505495	816517	905835	1.099e+06
		POS	47.1629	112.051	7.10396e+06	7.3735e+06	7.25669e+06	9.43668e+06	2.9495e+06	7.88976e+06	7.07067e+06	7.02616e+06
		POS	47.1693	84.0448	1.53152e+07	2.0246e+07	1.65713e+07	1.61412e+07	3.65689e+06	2.21212e+07	1.82528e+07	1.87206e+07
		POS	47.1793	256.102	6.12717e+06	6.90255e+06	6.1291e+06	6.06353e+06	2.05813e+06	6.81689e+06	6.81299e+06	6.33452e+06
		POS	47.1868	294.118	45193.8	321765	343967	319094	69232.2	303084	241334	336334
		POS	47.1886	195.017	3.17204e+06	2.947e+06	2.62573e+06	3.01044e+06	5.82175e+06	2.55092e+06	2.22133e+06	2.16184e+06
		POS	47.1893	316.161	2.74762e+08	3.33705e+08	2.81137e+08	2.92015e+08	0	3.23179e+08	3.23522e+08	3.10331e+08
		POS	47.1912	289.091	162891	1.31606e+06	1.07918e+06	1.42165e+06	312032	1.48529e+06	1.34944e+06	1.35565e+06
		POS	47.1914	195.968	3.91687e+06	2.92294e+06	2.71031e+06	2.99599e+06	4.8146e+06	2.70512e+06	2.3704e+06	5.08369e+06
		POS	47.1932	110.06	432738	544175	311516	494208	411691	334794	167311	392765
		POS	47.1938	343.123	0	707899	435063	395958	162387	1.57627e+06	514078	1.08231e+06
		POS	47.1947	208.118	1.07054e+06	369160	865139	405401	439213	2.21103e+06	421920	1.97226e+06
		POS	47.1947	271.081	70638.5	783069	702715	878773	113481	921004	990268	763256
		POS	47.1951	306.118	0	62519.2	79672.5	0	0	328765	96190.5	209475
		POS	47.1953	169.097	161669	197235	187921	252451	193122	108006	212820	66347
		POS	47.1972	347.094	0	130464	196355	85997.9	341796	211838	315031	255781
		POS	47.1981	143.081	0	1.62068e+06	1.47355e+06	1.38891e+06	0	893517	758919	956227
		POS	47.2045	278.123	0	129252	0	70048	0	2.16363e+06	313330	1.26443e+06
		POS	47.3216	262.061	126661	1.35756e+06	900662	749251	116617	1.10152e+06	951462	992696
		POS	47.3216	700.741	200356	151234	121604	303292	0	262952	459130	128698
		POS	47.7666	665.227	0	82140.2	0	0	22656.9	0	36551.2	0
		POS	47.8126	120.066	777408	788705	873094	911536	612780	1.09684e+06	963950	903317
		POS	47.8126	234.035	709631	792837	473550	537816	513086	548862	747342	635765
		POS	48.2772	428.037	217875	1.77521e+06	950219	1.64509e+06	216083	1.67453e+06	1.61353e+06	1.25716e+06
		POS	48.3055	682.748	2.00208e+06	1.93062e+06	2.29097e+06	1.87478e+06	0	2.70377e+06	2.77609e+06	2.31195e+06
		POS	48.3076	124.039	3.12613e+06	4.32878e+06	1.01392e+07	1.12569e+07	3.99413e+06	1.28002e+07	3.21062e+06	1.32414e+07
		POS	48.3076	682.246	2.48059e+06	2.6883e+06	3.28542e+06	2.60666e+06	13423	3.27671e+06	3.3036e+06	3.37846e+06
		POS	48.3281	87.092	2.19657e+06	1.05941e+06	1.42982e+06	1.44586e+06	3.37925e+06	1.99828e+06	1.75246e+06	4.37798e+06
		POS	48.3281	269.11	0	16141.1	122787	0	0	316980	237309	0
		POS	48.3322	70.0656	134173	178219	192808	131567	128416	536467	161177	362620
		POS	48.3322	194.117	1.00067e+07	9.66487e+06	9.34296e+06	1.00189e+07	1.17213e+07	8.69267e+06	8.97835e+06	9.32841e+06
		POS	48.3334	134.996	1.36863e+07	1.13519e+07	1.15931e+07	1.18563e+07	2.09808e+07	9.76774e+06	8.75726e+06	9.45697e+06
		POS	48.3338	170.081	371316	371825	520953	502801	299804	250979	374635	579641
		POS	48.3345	72.0812	1.00186e+07	9.68935e+06	9.64522e+06	1.17957e+07	3.23685e+06	5.44988e+06	7.19943e+06	7.2383e+06
		POS	48.3349	134.081	585002	1.94933e+06	1.83796e+06	3.07499e+06	996485	2.24249e+06	2.9312e+06	2.93593e+06
		POS	48.3349	603.203	0	98395.8	0	0	18268	0	83238.7	78673
		POS	48.335	738.278	0	0	0	0	0	0	0	0
		POS	48.3354	602.2	0	0	0	0	0	0	0	0
		POS	48.3355	562.247	0	0	0	0	0	0	0	0
		POS	48.3355	115.087	400626	280258	206476	195476	549518	225449	53325.7	84743.8
		POS	48.3374	700.176	0	0	0	0	0	0	0	0
		POS	48.3447	148.097	484579	587792	1.79693e+06	1.90947e+06	916258	1.86613e+06	2.16006e+06	2.28644e+06
		POS	48.3447	722.159	0	156458	63767	162598	0	259522	166892	152390
		POS	48.3575	563.251	0	0	0	0	0	0	0	0
		POS	48.3601	132.065	743884	1.04989e+06	1.14124e+06	1.00071e+06	407821	948544	1.89996e+06	3.61278e+06
		POS	48.5844	246.066	15788.7	0	0	0	0	444345	1.02882e+06	1.22488e+06
		POS	49.4806	262.906	0	3.63701e+06	1.80003e+06	3.35244e+06	0	5.00206e+08	4.49613e+06	2.043e+06
		POS	49.4818	173.985	1.00072e+07	1.08938e+07	6.28547e+06	1.0327e+07	1.86175e+07	9.13038e+06	8.42977e+06	1.02048e+07
		POS	49.4854	81.0174	577443	432692	544355	589055	60149.4	541872	693455	741799
		POS	49.4854	625.186	0	0	0	0	0	0	0	0
		POS	49.4898	256.89	918108	7.28411e+06	554882	7.45559e+06	3.0178e+06	664279	5.25717e+06	659575
		POS	49.4947	192.159	397855	932652	725680	932300	0	3.83089e+06	3.27318e+06	2.73206e+06
		POS	49.4991	208.133	1.12166e+06	688892	1.20283e+06	526101	577248	1.25884e+06	838988	1.16827e+06
		POS	49.4991	631.153	32679.7	17976.2	40646	41801.9	8218.56	0	0	21410.4
		POS	49.5196	253.951	2.24999e+06	3.22967e+06	2.90255e+06	2.19563e+06	2.06905e+06	2.17896e+06	2.9098e+06	2.23157e+06
		POS	49.5196	291.907	640823	678815	711840	777811	607851	724326	867723	722838
		POS	49.5234	139.05	1.60545e+06	718851	1.5851e+06	2.19999e+06	0	963505	0	167651
		POS	49.5525	173.092	53410	0	566420	0	66714.5	1.38115e+06	0	1.36704e+06
		POS	50.0037	255.989	1.56499e+06	1.3261e+06	2.24639e+06	1.79507e+06	3.89941e+06	2.16251e+06	1.6784e+06	1.40816e+06
		POS	50.0855	281.943	220537	377706	489571	426353	152117	598254	369831	406492
		POS	50.0864	302.207	46379.8	136841	117614	67659.4	30252.9	66620.3	173840	33393.2
		POS	50.0885	237.979	8.94186e+06	8.15736e+06	8.81573e+06	7.76933e+06	8.62873e+06	8.48001e+06	7.85596e+06	1.54572e+07
		POS	50.093	220.056	0	305703	221514	277935	280735	38236.6	857545	185478
		POS	50.1307	280.954	414025	470745	548542	491547	663510	524931	688594	518788
		POS	50.5661	344.984	2.98827e+06	2.93414e+06	3.25323e+06	2.90045e+06	4.87182e+06	3.7666e+06	2.60067e+06	3.50272e+06
		POS	50.6254	204.995	390251	432547	460862	351222	265643	218647	441688	619754
		POS	50.6254	270.929	322417	397324	483439	415507	489266	480721	380970	476800
		POS	50.6384	155.974	1.23077e+07	1.08082e+07	1.07398e+07	1.13785e+07	2.65477e+07	1.02138e+07	6.17407e+07	1.43265e+07
		POS	50.6482	119.09	2.82244e+06	3.26708e+06	2.86399e+06	3.21746e+06	313661	3.21862e+06	6.18053e+06	3.36194e+06
		POS	50.6482	252.918	486113	472369	428538	651743	563845	527862	562653	485679
		POS	50.6505	228.978	208944	300037	158050	272154	310547	257174	125087	221260
		POS	50.6546	306.941	215214	172726	260469	139465	382040	260352	117869	174043
		POS	50.6589	300.937	2.29103e+06	1.89339e+06	2.03626e+06	2.12214e+06	1.41285e+06	3.1303e+06	2.28771e+06	1.96537e+06
		POS	50.6599	297.916	1.93957e+06	1.70635e+06	1.92988e+06	1.35765e+06	233028	1.70884e+06	2.30701e+06	2.00648e+06
		POS	50.6626	234.956	738982	849064	738012	946915	552067	860073	873217	726182
		POS	50.6639	259.96	3.3341e+06	3.00098e+06	3.15918e+06	2.19426e+06	3.03875e+06	3.127e+06	3.02512e+06	3.07291e+06
		POS	50.6639	376.849	881345	1.3625e+06	1.30189e+06	1.19048e+06	363342	1.48706e+06	1.5138e+06	4.38369e+06
		POS	50.6652	293.945	998588	946788	1.132e+06	869183	760788	1.05967e+06	976079	956556
		POS	50.6653	392.821	256368	408808	283144	367858	63321.1	306751	354429	445496
		POS	50.6653	540.771	33526.8	42430.4	46755.1	38087.6	11378.5	43655.3	35761.3	34926.6
		POS	50.6716	370.839	201027	346808	237155	253113	117877	297888	197554	276404
		POS	50.6859	332.885	721192	724857	486079	574548	460392	889849	607224	676943
		POS	50.6932	250.96	517560	544614	480373	456275	143900	512626	505155	561520
		POS	50.7014	486.925	37691.9	86142.1	74922.5	66334.3	16905.3	125286	22477.4	81970.4
		POS	50.7146	430.862	494346	1.22037e+06	949072	837482	358086	1.00921e+06	748249	1.10375e+06
		POS	50.7227	373.911	697571	1.07973e+06	735537	608986	471761	752131	795087	788047
		POS	51.16	211.94	351143	408178	373919	480662	358146	446737	501062	459024
		POS	51.1662	395.893	422687	342968	356282	382550	172755	489286	463901	466550
		POS	51.2822	490.799	39430.9	113318	118698	122374	48719.1	58330.6	128461	79854
		POS	51.2849	338.893	484468	1.20634e+06	1.04721e+06	1.09809e+06	0	1.52884e+06	1.17304e+06	960733
		POS	51.319	348.857	200348	237035	183472	276072	58092.5	212491	253134	274911
		POS	51.6545	100.076	1.90306e+07	1.98086e+07	1.64016e+07	2.07165e+07	1.69708e+07	1.51376e+07	2.05919e+07	1.81181e+07
		POS	51.6545	193.93	259934	376757	317816	292765	345770	219859	191098	417532
		POS	51.7192	188	2.85953e+06	3.01993e+06	3.07668e+06	2.94112e+06	641263	1.99098e+07	2.74349e+06	2.75268e+06
		POS	51.7954	213.004	1.19785e+06	983479	1.29126e+06	1.20584e+06	356499	1.33086e+06	954949	973197
		POS	51.8069	288.916	165089	248764	237622	243983	14760.7	295309	235407	214881
		POS	51.8069	379.915	32107.7	230779	172135	130971	0	219245	176137	89073.9
		POS	51.8199	191.995	384233	301396	322837	286944	336888	300457	172799	219807
		POS	51.8199	319.898	129057	228632	200913	162204	96321.9	243059	196496	250880
		POS	51.8199	436.866	251235	432273	367097	339573	156298	439886	332220	387215
		POS	51.8247	209.984	795254	774988	665426	667509	308782	974941	844648	839409
		POS	51.8247	216.072	10986.1	572990	854898	632587	3.13462e+06	703757	674166	531394
		POS	51.8272	163.028	401261	495104	360892	395009	211836	527324	564778	616455
		POS	51.8293	218.984	4.39624e+06	3.6293e+06	3.83531e+06	4.39102e+06	3.02165e+06	4.11236e+06	5.48904e+06	4.56717e+06
		POS	51.8293	307.961	85067.2	148864	130958	150765	14095.2	218667	107550	140090
		POS	51.8297	243.983	446507	412928	525378	484343	543501	691717	578909	561414
		POS	51.8298	223.998	168048	239294	208254	192713	185574	224337	290381	189065
		POS	51.8298	398.831	163396	381489	299066	263687	0	636643	2.8028e+07	382934
		POS	51.8298	474.826	966793	767316	933265	983619	356778	992341	993431	907477
		POS	51.8302	232.049	1.77434e+06	1.47511e+06	1.76337e+06	1.50468e+06	431047	1.63206e+06	1.70131e+06	1.74999e+06
		POS	51.8304	142.948	5.12826e+07	6.14844e+07	5.16611e+07	5.29775e+07	2.64579e+07	4.74921e+07	5.51447e+07	5.64695e+07
		POS	51.8306	144.982	4.51127e+06	5.30337e+06	4.1787e+06	6.12198e+06	2.02154e+06	5.0265e+06	6.69642e+06	5.48128e+06
		POS	51.8306	146.98	2.01171e+06	2.18709e+06	1.81152e+06	2.15647e+06	688865	2.24935e+06	2.48966e+06	2.32733e+06
		POS	51.8306	316.961	398122	332847	830968	473905	240854	882371	765427	395650
		POS	51.8314	177.957	740459	674597	952571	674103	712282	871829	1.81178e+06	754827
		POS	51.8314	181.028	1.42707e+08	1.27406e+08	1.32369e+08	1.28242e+08	1.6898e+08	1.33772e+08	1.38402e+08	1.4041e+08
		POS	51.8314	452.844	1.60554e+06	1.23886e+06	1.14444e+06	1.42831e+06	470686	1.04129e+06	1.29096e+06	922865
		POS	51.8314	496.808	573474	1.01426e+06	450166	918000	268321	620542	531239	668618
		POS	51.8325	480.831	146490	333870	307854	384786	0	301769	367019	295988
		POS	51.8338	337.967	2.23927e+06	1.39907e+06	2.48467e+06	1.24696e+06	5.47047e+06	1.72837e+06	1.0806e+06	1.40167e+06
		POS	51.841	572.802	112294	190126	145868	116819	39476	227529	150650	264616
		POS	51.8566	458.849	359959	358426	375238	263776	110272	352910	260039	309357
		POS	51.8704	417.875	34021.5	78933.7	70857.4	83503.9	0	100627	70602.5	90895.2
		POS	51.8704	616.766	120381	187378	151497	200971	24868.8	204778	209975	261321
		POS	51.8734	315.902	0	144738	115111	105697	0	220549	115958	129369
		POS	51.8867	209.033	1.0804e+06	1.02809e+06	1.0331e+06	922014	317461	936833	926932	967073
		POS	51.9161	550.82	78457.9	96862.5	71096.2	103103	7780.79	169689	94058.8	113614
		POS	52.1141	197.001	5.53163e+07	3.17066e+07	2.98455e+07	5.33425e+07	2.56817e+07	2.93174e+07	5.56026e+07	5.66302e+07
		POS	52.2951	90.0553	1.8213e+06	1.03825e+06	1.02869e+06	837469	928327	1.74475e+06	772438	736264
		POS	52.2951	277.967	1.04115e+06	1.0792e+06	412509	506963	430726	511852	325073	448897
		POS	52.3548	175.001	958151	544460	681311	933851	922922	938733	1.03881e+06	2.21869e+06
		POS	52.4481	331.875	142053	157721	209286	159496	166690	153742	155486	164927
		POS	52.7027	226.068	1.48772e+06	1.69968e+06	576622	914049	225978	1.95036e+06	1.89328e+06	1.93459e+06
		POS	52.9793	193.055	639218	391461	645446	800892	252245	717762	585538	434279
		POS	53.0014	165.051	5.18798e+07	4.65241e+07	4.78421e+07	4.82778e+07	6.20667e+07	5.00732e+07	5.10162e+07	5.11724e+07
		POS	53.0034	151.045	161377	153925	198712	130224	190587	121678	198738	185723
		POS	53.0034	166.052	3.58457e+06	3.49803e+06	3.33019e+06	3.38834e+06	3.80713e+06	3.42609e+06	3.66934e+06	3.78728e+06
		POS	53.0097	179.99	175655	171403	187222	124194	285488	266815	361658	126449
		POS	53.0391	295.956	2.31224e+06	1.40043e+06	1.40911e+06	1.08884e+06	5.665e+06	2.37553e+06	1.28004e+06	3.49006e+06
		POS	53.0506	594.785	95490.3	163370	144553	116563	25030.4	177476	169636	169530
		POS	53.0523	335.955	126317	184729	113611	293326	0	268114	217293	200222
		POS	53.1334	133.034	415537	574584	372123	585572	174309	561625	617341	301568
		POS	54.18	186.076	905644	1.3503e+06	1.53276e+06	2.00737e+06	0	236239	341574	945592
		POS	54.181	357.934	113344	203090	167179	192840	25706.8	202151	191016	210033
		POS	54.1874	106.086	4.71212e+06	3.93646e+06	3.91898e+06	3.69721e+06	4.09034e+06	4.51587e+06	4.13472e+06	4.33991e+06
		POS	54.2349	249.144	34329.3	44325.8	42385.1	89305.2	0	34726.5	30786.5	25978.9
		POS	54.7118	76.0761	1.15066e+06	1.91234e+06	2.69693e+06	2.3826e+06	2.54416e+06	3.14226e+06	2.58061e+06	2.57997e+06
		POS	54.7619	225.072	5.83818e+06	5.21014e+06	5.60601e+06	5.15878e+06	6.85445e+06	5.37561e+06	5.22224e+06	6.10581e+06
		POS	55.3476	243.009	25551.9	150916	156092	156986	89096.3	168522	201369	188434
		POS	55.3532	378.941	105528	110353	115020	119857	31612.2	113104	130985	120809
		POS	55.358	162.998	655182	682150	716336	650087	210014	198090	354692	264702
		POS	55.3609	189.005	272637	333686	265195	238936	152899	114449	285695	290356
		POS	55.4125	229.032	221724	271152	233768	241692	261041	292858	227602	180476
		POS	55.8938	255.964	3.51761e+06	3.59692e+06	4.93048e+06	3.05421e+06	7.55763e+06	3.58514e+06	2.53199e+06	4.89762e+06
		POS	55.9374	131.081	2.01544e+06	2.69281e+06	2.13183e+06	2.40509e+06	532000	2.67406e+06	1.93545e+06	2.90167e+06
		POS	56.5308	258.028	31598.9	87069.5	87619.2	69797.5	32771.3	0	0	12346.3
		POS	56.5357	309.893	186429	166197	166485	162657	140120	169539	175904	192573
		POS	57.0192	342.069	89571.6	109453	129733	91988.7	9111.43	125731	115276	160575
		POS	57.1585	353.941	164958	231621	214033	147068	200995	165463	121380	173766
		POS	57.7274	274.9	207807	787567	930617	769329	0	845172	1.08634e+06	1.06109e+06
		POS	58.482	414.879	202377	186286	141683	163852	280206	224287	285491	198074
		POS	58.9046	294.929	299029	231688	316269	325899	1.41897e+06	292048	792363	257968
		POS	58.9231	169.058	215590	193042	216063	312298	172740	347609	374851	288390
		POS	58.9454	360.15	6.84601e+06	8.55645e+06	6.90862e+06	6.78287e+06	1.59729e+06	1.04797e+07	6.94016e+06	8.6012e+06
		POS	58.9817	213.979	3.43426e+06	3.49667e+06	5.13017e+06	3.63178e+06	2.6044e+06	3.59382e+06	3.63121e+06	5.2045e+06
		POS	59.5466	85.0764	1.6654e+06	1.37427e+06	1.38494e+06	1.31467e+06	2.03363e+06	2.68756e+06	1.78487e+06	1.20515e+06
		POS	60.0962	97.0399	1.47556e+06	1.6662e+06	1.59597e+06	1.87639e+06	1.31835e+06	1.83195e+06	4.28677e+06	1.62997e+06
		POS	60.0977	185.042	1.06163e+06	1.31728e+06	1.03744e+06	1.1641e+06	1.14798e+06	1.07008e+06	933614	1.04046e+06
		POS	60.2382	258.927	587861	647503	603195	927743	164374	574482	654180	592115
		POS	60.7573	163.06	18287.4	36594.1	16588.7	32807.9	0	30112.6	21796.5	29923.7
		POS	61.9654	359.026	88449.6	102499	25745.7	71284.5	86266.6	44847.7	21663.7	30488.9
		POS	62.4588	155.974	1.04071e+07	1.19006e+07	1.53917e+07	1.21559e+07	1.4843e+07	1.24764e+07	1.38477e+07	1.19024e+07
		POS	62.4729	194.034	0	0	100449	0	0	63584.4	0	0
		POS	63.221	194.102	501551	586884	625893	550135	1.30417e+06	448242	287468	379201
		POS	63.6158	112.051	1.8463e+06	1.87799e+06	1.50138e+06	2.16082e+06	691593	1.14637e+06	1.67295e+06	1.12206e+06
		POS	63.6544	236.945	4.04674e+06	5.86372e+06	6.25477e+06	5.65521e+06	4.66226e+06	5.07256e+06	5.74398e+06	8.08219e+06
		POS	63.6667	318.049	119950	128505	107689	133061	26051	126403	100856	104158
		POS	64.66	133.049	119289	196774	145727	149499	152232	168572	118816	155132
		POS	64.6845	376.923	1.65717e+06	603900	665817	850946	1.1116e+06	987910	258820	763116
		POS	64.9855	256.102	1.20268e+06	1.77268e+06	1.68951e+06	1.7749e+06	945296	1.69417e+06	1.8395e+06	1.83445e+06
		POS	65.432	100.076	7.76174e+06	8.11285e+06	7.08215e+06	8.67545e+06	7.55078e+06	8.98678e+06	1.00034e+07	7.63028e+06
		POS	65.8881	240.916	869830	936059	1.30204e+06	1.02386e+06	569013	1.61499e+06	1.30004e+06	688119
		POS	66.0168	116.011	2.73069e+06	3.5274e+06	2.56351e+06	2.38617e+06	0	1.94095e+06	2.69646e+06	3.04785e+06
		POS	66.0454	216.996	914991	714789	880593	894606	603095	1.19345e+06	868090	916281
		POS	66.0854	208.998	281294	264484	222073	243883	370128	321084	253902	332556
		POS	66.0867	260.044	4.70573e+06	2.09057e+06	4.76149e+06	3.51644e+06	5.38064e+06	4.11399e+06	4.41242e+06	4.19962e+06
		POS	66.0867	295.956	4.01516e+06	1.83963e+06	2.5302e+06	1.78154e+06	3.46076e+06	2.41936e+06	2.38179e+06	2.62579e+06
		POS	66.127	324.059	1.07718e+06	175593	164650	165324	0	152512	201870	148778
		POS	66.1287	104.992	1.41964e+08	6.93731e+07	1.42075e+08	7.25774e+07	7.38384e+07	1.32619e+08	7.48707e+07	1.45146e+08
		POS	66.1312	337.967	2.40277e+06	2.08494e+06	2.33509e+06	1.82503e+06	3.80279e+06	2.56852e+06	2.35176e+06	2.52478e+06
		POS	67.0805	190.987	5.99205e+06	2.76097e+06	8.63108e+06	4.09934e+06	5.87742e+06	6.82225e+06	4.67848e+06	4.7411e+06
		POS	67.1913	430.862	139354	326157	266607	414313	64772.9	159130	315090	304590
		POS	67.2532	314.964	199252	152120	210123	219992	147020	137122	145859	205464
		POS	67.2593	262.092	515802	542754	568811	397300	0	582480	453486	379563
		POS	67.2791	82.0267	842627	503283	845983	767862	756511	910881	850492	901297
		POS	67.3	242.949	119407	125539	185148	108189	92352.2	178577	154202	172017
		POS	67.3285	138.989	519341	325754	376204	753175	577411	383619	482869	459340
		POS	67.3338	119.019	4.86774e+06	3.27464e+06	6.23715e+06	3.26628e+06	4.10859e+06	4.28585e+06	3.46211e+06	4.58877e+06
		POS	67.3923	164.93	2.0958e+06	6.96347e+06	7.31412e+06	7.62676e+06	4.41081e+06	7.08215e+06	7.9594e+06	1.83795e+07
		POS	67.8353	306.941	154054	213480	303773	226001	85045.6	359027	242132	314688
		POS	68.258	107.033	272471	214162	261939	177211	220951	299797	331263	422383
		POS	68.4357	233.982	478399	251494	402994	211061	323796	334809	262675	339333
		POS	68.4419	253.946	375440	109820	603647	107292	1.14825e+06	749747	334892	522643
		POS	68.4456	137.029	3.54953e+06	2.46812e+06	2.46738e+06	2.72912e+06	2.24125e+06	2.3732e+06	2.26388e+06	2.99587e+06
		POS	68.4456	246.181	590762	907499	522514	701052	0	14071.9	0	17488.9
		POS	68.4497	98.9756	4.8178e+06	5.21967e+06	5.46447e+06	5.00973e+06	6.91878e+06	4.74726e+06	4.61742e+06	8.93686e+06
		POS	68.4877	108.958	198279	144216	219304	98305	174390	195170	124051	151833
		POS	68.4921	170.081	219971	226048	177442	225957	175259	272620	203373	204215
		POS	68.5345	191.971	1.34235e+06	1.44352e+06	1.73867e+06	1.19276e+06	1.84253e+06	1.98405e+06	1.58361e+06	1.86646e+06
		POS	68.5401	83.022	1.09421e+06	1.14366e+06	1.34239e+06	987076	1.03257e+06	1.54146e+06	1.45016e+06	1.65268e+06
		POS	69.047	224.128	1.56658e+06	1.72269e+06	1.46487e+06	1.77242e+06	825624	2.33146e+06	1.7425e+06	1.81663e+06
		POS	69.0624	180.041	824961	481646	624076	428008	545109	617694	351185	515590
		POS	69.0999	142.948	1.64525e+07	2.44512e+07	2.88552e+07	2.73083e+07	1.41382e+07	2.79175e+07	2.64331e+07	2.97279e+07
		POS	69.6187	192.979	556602	263223	649127	608281	294600	761895	434270	653723
		POS	69.6354	130.086	784027	341388	250932	361657	787926	755349	805165	606895
		POS	69.6411	192.106	953574	502912	116510	700074	297425	549128	506706	552289
		POS	69.6415	120.966	4.05463e+06	3.9928e+06	4.68961e+06	4.38353e+06	2.66671e+06	4.20494e+06	4.57293e+06	5.07305e+06
		POS	69.6461	198.074	1.55315e+06	1.54534e+06	100049	1.57359e+06	0	2.10893e+06	143231	1.93109e+06
		POS	69.6522	163.027	509204	406418	557235	485830	381695	660094	621760	725438
		POS	69.6523	219.017	7.34408e+06	5.72906e+06	8.08774e+06	6.02809e+06	9.27757e+06	8.64904e+06	8.11038e+06	8.06885e+06
		POS	69.7924	252.918	590309	606877	655294	660899	283428	594945	695056	856535
		POS	70.0636	194.117	8.02916e+06	6.578e+06	7.15207e+06	7.36255e+06	6.13615e+06	8.09428e+06	8.07184e+06	8.44175e+06
		POS	70.3153	255.964	9.95619e+06	4.33677e+06	5.81146e+06	4.38763e+06	7.29308e+06	9.17163e+06	5.99309e+06	7.27811e+06
		POS	70.6613	270.929	414063	458082	549033	436920	183570	623673	627798	606161
		POS	70.7512	178.01	1.50324e+06	841464	1.13847e+06	1.07163e+06	954958	1.08191e+06	937544	1.1883e+06
		POS	70.7811	338.967	5.12881e+06	3.1155e+06	3.72494e+06	3.736e+06	6.90337e+06	3.64784e+06	3.63532e+06	3.48271e+06
		POS	70.7886	158.996	6.14798e+06	6.82345e+06	5.76462e+06	7.13739e+06	6.52096e+06	6.62769e+06	6.79137e+06	7.2468e+06
		POS	70.806	134.996	6.03677e+07	4.57089e+07	5.82136e+07	4.71439e+07	5.31174e+07	5.87975e+07	4.68173e+07	5.93672e+07
		POS	70.806	212.113	42979.8	216821	357436	232357	208611	569795	328499	625463
		POS	70.8086	195.017	2.70223e+07	1.53048e+07	1.63572e+07	2.76864e+07	1.78882e+07	2.34678e+07	2.39416e+07	2.69321e+07
		POS	70.8234	229.003	562730	553382	336188	514082	555545	518854	483396	310322
		POS	70.8234	297.117	0	0	0	0	0	0	0	0
		POS	70.8263	221.05	1.21745e+06	2.31445e+06	1.64383e+06	2.2187e+06	2.62121e+06	1.31064e+06	1.059e+06	1.75725e+06
		POS	70.8284	134.081	919289	688510	975947	758651	315482	1.0732e+06	906185	1.04534e+06
		POS	70.8284	195.121	636691	708431	567884	464579	394290	789337	558007	966637
		POS	70.8334	275.135	0	0	0	0	0	24898.2	0	0
		POS	70.8357	179.04	8.80823e+06	6.47677e+06	1.42121e+07	7.15937e+06	7.34538e+06	8.87704e+06	6.7644e+06	8.99631e+06
		POS	70.8602	150.969	777832	532712	1.09764e+06	503607	533613	1.17845e+06	448163	1.18245e+06
		POS	70.8608	79.0216	8.98477e+06	1.04348e+07	1.26599e+07	1.09992e+07	776285	1.31147e+07	1.09344e+07	1.25128e+07
		POS	70.8836	161.029	6.03257e+06	4.83612e+06	4.97604e+06	5.11333e+06	5.21709e+06	6.55781e+06	4.71129e+06	6.09356e+06
		POS	70.8909	232.973	2.07815e+06	1.83306e+06	1.81115e+06	1.86879e+06	1.30887e+06	2.06131e+06	1.89374e+06	2.39112e+06
		POS	70.8933	86.0604	6.09484e+06	6.21157e+06	5.66464e+06	6.54148e+06	6.67059e+06	7.29105e+06	7.90312e+06	7.45197e+06
		POS	70.8933	210.085	43306	0	0	52021.8	0	54506.5	23499.9	52985.3
		POS	70.9086	132.065	2.02193e+06	949719	785070	849209	438486	1.14698e+06	660437	1.09448e+06
		POS	70.9177	209.982	423659	281036	379927	213030	470281	401223	341358	401080
		POS	70.9432	90.9481	170917	133578	128234	156382	149171	157199	80878.2	162401
		POS	71.297	177.007	4.24783e+07	3.41662e+07	4.04211e+07	3.63795e+07	3.39093e+07	5.68635e+07	6.59368e+07	4.45357e+07
		POS	71.4119	279.159	1.43e+06	1.7762e+06	1.63473e+06	2.0879e+06	909462	1.79705e+06	1.88024e+06	1.75147e+06
		POS	71.4167	297.991	4.00295e+06	2.87736e+06	2.47858e+06	3.02832e+06	5.64793e+06	2.89411e+06	3.36812e+06	2.10331e+06
		POS	71.4217	292.985	1.70242e+06	1.28967e+06	1.65518e+06	1.49783e+06	2.43478e+06	1.57053e+06	1.26723e+06	1.64499e+06
		POS	71.4217	354.117	3.26006e+07	2.75931e+07	2.96278e+07	2.75581e+07	4.00912e+07	3.18182e+07	2.72697e+07	2.58639e+07
		POS	71.4258	116.986	3.32368e+07	5.81325e+07	4.88967e+07	2.72505e+07	3.62753e+07	3.30669e+07	2.7083e+07	3.69283e+07
		POS	71.4478	114.055	2.5322e+06	2.43178e+06	2.54123e+06	2.48024e+06	1.68313e+06	1.80481e+06	2.72921e+06	3.42205e+06
		POS	71.7758	300.024	1.29204e+06	830057	882857	1.98288e+06	1.80781e+06	723855	1.18814e+06	840910
		POS	71.9047	330.941	316619	160923	245002	248569	127095	213646	146851	232031
		POS	71.95	312.93	512131	396818	687078	610340	445365	557077	477041	487861
		POS	71.9501	290.947	508331	328495	603381	287895	1.7102e+06	325626	341075	271826
		POS	71.9501	336.285	443346	278463	248999	237108	461302	117264	362013	0
		POS	71.9501	338.143	3.26143e+08	2.97107e+08	3.0932e+08	3.11561e+08	4.06122e+08	3.90047e+08	3.36559e+08	3.27582e+08
		POS	71.9543	256.964	1.37224e+06	961436	1.28836e+06	1.02644e+06	2.83305e+06	1.15223e+06	2.13006e+06	1.09721e+06
		POS	71.9584	94.0654	1.98795e+06	1.7677e+06	2.32105e+06	2.2445e+06	1.1041e+06	2.36145e+06	2.51664e+06	2.11255e+06
		POS	71.9584	220.021	375483	146387	353210	252580	204463	459696	135601	376256
		POS	71.9798	153.007	2.16603e+07	8.52263e+06	1.04781e+07	8.85077e+06	9.65808e+06	1.101e+07	8.60633e+06	1.58683e+07
		POS	71.9798	277.008	1.26368e+06	869417	1.26013e+06	929021	2.48287e+06	1.11106e+06	848021	1.1048e+06
		POS	72.0003	215.995	4.18509e+06	2.19161e+06	2.55391e+06	2.3699e+06	2.05879e+06	3.26092e+06	2.24185e+06	3.48566e+06
		POS	72.0023	237.028	3.66837e+06	2.48068e+06	2.83649e+06	1.70909e+06	5.60905e+06	3.32682e+06	1.26036e+06	4.12891e+06
		POS	72.0023	243.134	90355.7	118552	76308	136335	20058.1	116347	47639.1	86753.7
		POS	72.0336	258.997	859776	692955	876914	794373	1.12292e+06	877750	869042	1.13353e+06
		POS	72.0668	125.043	84343.4	62942.6	183160	0	0	453571	279235	157660
		POS	72.1086	420.971	1.98144e+06	1.72975e+06	1.68968e+06	1.96027e+06	9.0301e+06	2.06919e+06	1.83343e+06	1.37824e+06
		POS	72.1986	90.0553	403193	782831	809033	801326	565551	841311	794901	800082
		POS	72.501	147.149	1.90322e+06	1.61605e+06	1.54103e+06	1.41919e+06	439024	748053	844001	868949
		POS	72.871	84.0448	9.1816e+06	9.747e+06	8.91022e+06	1.0618e+07	7.60938e+06	1.07278e+07	1.4355e+07	1.06453e+07
		POS	72.871	274.975	3.84406e+06	2.92568e+06	3.92688e+06	3.14292e+06	3.70903e+06	3.89366e+06	3.43362e+06	3.88659e+06
		POS	73.1066	176.023	1.75873e+07	1.60801e+07	1.69287e+07	1.78482e+07	2.06616e+07	2.87425e+07	1.56063e+07	1.59669e+07
		POS	73.1608	234.097	169043	340661	284354	555706	168191	321842	364986	209628
		POS	73.1659	173.985	1.98636e+07	2.29906e+07	1.99842e+07	1.92799e+07	5.37682e+07	2.79879e+07	2.11435e+07	3.18625e+07
		POS	73.1698	158.012	9.41046e+07	7.45098e+07	8.52002e+07	8.45734e+07	9.81966e+07	1.37788e+08	9.0276e+07	8.60276e+07
		POS	73.1702	218.033	1.70242e+07	1.73665e+07	1.68021e+07	1.5002e+07	1.98265e+07	1.52523e+07	1.96501e+07	1.70577e+07
		POS	73.1702	689.184	0	0	47156.4	0	0	69059.7	0	33733
		POS	73.1707	155.974	1.26727e+07	1.25971e+07	8.08172e+06	1.18828e+07	2.22157e+07	9.29814e+06	1.29541e+07	8.22335e+06
		POS	73.1815	420.147	10427.8	21535.5	321498	0	376653	231891	135667	219568
		POS	73.295	171.989	689429	827379	769278	551561	1.70397e+06	779570	840291	717411
		POS	74.2426	262.981	2.152e+07	1.84227e+07	2.00956e+07	1.51566e+07	3.67632e+07	1.75741e+07	1.80027e+07	1.54814e+07
		POS	74.34	379.693	0	0	0	0	0	0	0	0
		POS	75.3725	344.984	4.70594e+06	3.39002e+06	3.63999e+06	3.34198e+06	6.29037e+06	3.66074e+06	3.21587e+06	2.78685e+06
		POS	75.4926	213.123	393577	741429	966968	491438	52990.6	239294	1.03673e+06	1.14811e+06
		POS	75.5083	193.045	39694.3	272772	1.23819e+06	1.00423e+06	70713.7	1.2955e+06	906188	963970
		POS	75.5083	287.041	90421.2	62423.1	12066.7	50272.7	0	40192	0	0
		POS	75.5366	197.128	0	14636.9	0	0	0	0	0	23633.2
		POS	75.5496	170.129	222634	328207	287666	270430	280757	271185	326043	245702
		POS	75.5496	631.153	46274.7	8025.15	65863.5	97677.4	19345.2	0	18404.2	18461.9
		POS	75.9595	156.977	462451	322296	374943	402636	428198	401961	369316	287899
		POS	76.0811	209.128	0	40079.7	690497	29694.4	105459	528751	661673	724126
		POS	76.4405	250.079	406148	338955	337032	319476	9483.37	633237	754043	425894
		POS	76.5319	112.051	1.24676e+06	1.91959e+06	1.42222e+06	1.45987e+06	685846	1.57671e+06	1.64474e+06	1.35926e+06
		POS	76.5319	208.133	386031	726498	287925	605000	259610	300096	370205	308683
		POS	76.6532	138.055	4.20533e+06	5.11635e+06	4.33742e+06	4.42125e+06	2.14093e+06	4.83275e+06	5.38067e+06	4.76238e+06
		POS	76.6614	96.0447	2.69138e+06	2.73163e+06	3.91923e+06	2.62324e+06	2.48072e+06	2.75132e+06	3.80944e+06	2.90208e+06
		POS	76.6614	228.072	210853	1.11054e+06	496451	662238	108709	604043	1.64452e+06	715888
		POS	76.6669	632.156	0	0	0	0	0	0	0	0
		POS	76.6727	126.055	755828	965478	1.44761e+06	875889	606984	1.13569e+06	635316	1.93523e+06
		POS	76.6839	394.17	0	0	0	0	0	0	0	0
		POS	76.721	272.11	162204	136754	0	112977	0	102419	219874	29027.4
		POS	76.7304	186.076	3.44217e+06	4.68252e+06	3.73831e+06	3.66672e+06	1.5633e+06	4.16543e+06	3.85811e+06	2.07403e+06
		POS	76.7629	562.247	0	0	0	0	0	0	11489.9	0
		POS	76.8062	232.118	31805.2	50434.7	0	14204.8	30112.1	13066.6	42656	49830.8
		POS	76.825	136.076	1.13081e+06	1.93839e+06	978566	2.55609e+06	1.26591e+06	1.83765e+06	2.43171e+06	1.12593e+06
		POS	77.1243	98.0967	1.03176e+06	1.23184e+06	1.03937e+06	1.15021e+06	0	950898	1.46175e+06	1.05904e+06
		POS	77.275	211.108	98038.2	68033.4	447005	30293.8	67033	154003	140653	324413
		POS	77.3183	653.135	10824.6	0	0	0	0	0	0	0
		POS	77.364	227.071	560345	837043	723886	741253	360791	1.11048e+06	1.97653e+06	579828
		POS	77.6329	189.073	285923	470788	396022	385570	184571	523767	799963	178448
		POS	77.7875	163.018	504818	497631	560410	359821	795972	678120	713309	791342
		POS	77.8413	412.181	0	0	0	0	0	0	15377.1	0
		POS	77.8612	163.042	300026	293343	345887	220008	513523	470300	519929	408620
		POS	77.9027	229.068	164426	118859	0	202234	102408	149168	82142.9	0
		POS	78.4386	389.01	34671.1	27045.9	24986.1	38092.7	133325	24660.7	12589.3	22884.9
		POS	78.5017	144.982	2.51154e+06	3.39597e+06	2.86946e+06	2.79928e+06	3.37004e+06	2.89696e+06	3.85547e+06	3.09141e+06
		POS	78.5751	404.993	561368	326277	534874	448955	1.85677e+06	665889	391089	562277
		POS	78.9042	175.001	2.91338e+06	1.84228e+06	1.70897e+06	1.98542e+06	1.81272e+06	1.45677e+06	1.21931e+06	2.02598e+06
		POS	78.9177	197.001	4.64273e+07	3.99989e+07	4.30199e+07	3.30673e+07	7.26239e+07	2.75017e+07	3.70945e+07	4.34829e+07
		POS	78.9717	206.992	248192	272764	277547	245595	263827	298933	309137	369622
		POS	79.0151	146.98	1.003e+06	1.23374e+06	1.07103e+06	1.03094e+06	1.61824e+06	1.08568e+06	1.59994e+06	1.36102e+06
		POS	79.0171	349.073	4.03495e+06	4.7469e+06	4.16873e+06	4.13512e+06	1.75551e+06	4.64404e+06	5.21797e+06	4.03705e+06
		POS	79.0199	241.049	1.59681e+07	2.27457e+07	1.58556e+07	1.86858e+07	2.08294e+07	1.60663e+07	2.45904e+07	1.63991e+07
		POS	79.0289	182.032	6.33005e+06	6.35861e+06	5.1325e+06	5.41466e+06	7.42906e+06	2.41292e+06	7.31504e+06	3.30909e+06
		POS	79.048	181.028	1.0383e+08	1.21157e+08	1.12484e+08	1.41316e+08	1.31364e+08	1.14459e+08	3.28823e+08	9.58534e+07
		POS	79.048	413.185	0	0	0	0	0	0	0	0
		POS	79.1749	97.0399	1.26941e+06	1.2451e+06	1.11011e+06	1.26286e+06	1.17923e+06	1.25008e+06	1.29246e+06	1.21652e+06
		POS	79.1749	192.159	643393	1.53851e+06	892660	1.05935e+06	725398	3.30799e+06	3.37555e+06	3.20822e+06
		POS	79.1749	198.004	1.09555e+06	708737	1.40072e+06	480757	1.03075e+06	440373	0	890224
		POS	79.1749	252.019	123711	144506	118464	143239	206117	164033	157564	120321
		POS	79.1749	267.003	297908	185094	201885	188288	825681	459346	243942	307645
		POS	79.1749	379.994	734524	691400	1.08599e+06	708897	2.49593e+06	829371	871174	663331
		POS	79.4925	343.09	126397	97001.9	37390.1	48786.4	30601.3	114995	142505	11102.7
		POS	79.5292	495.063	118182	80646.1	63266.6	74478.3	59659.1	113279	68358.6	0
		POS	79.6906	468.019	234257	163624	144897	207754	111488	250968	132685	68749.8
		POS	79.694	404.028	110186	116738	134689	133016	45003.9	135787	46153.7	130952
		POS	79.694	430.061	143237	151290	181951	150932	66179.9	178403	46603.4	146472
		POS	79.7686	371.055	286346	292244	252200	295759	101728	334612	75439.3	114735
		POS	80.1204	133.105	300068	462092	332661	488137	89470.1	142385	121673	77576.1
		POS	80.1997	186.034	1.18661e+06	2.84338e+06	2.67736e+06	1.9265e+06	5.81446e+06	4.72536e+06	4.72576e+06	3.90247e+06
		POS	80.2348	245.063	59022.6	144146	381314	152445	236839	313085	280204	467662
		POS	80.2502	136.124	4.21271e+06	4.55264e+06	4.387e+06	4.32804e+06	1.41675e+06	5.41798e+06	4.82778e+06	2.8592e+06
		POS	80.2558	242.053	666133	851150	788379	718091	779852	741477	841737	604247
		POS	80.3338	274.115	1.21577e+06	1.39164e+06	1.25583e+06	1.30633e+06	370841	1.59562e+06	1.53811e+06	1.38047e+06
		POS	80.8034	326.095	0	0	0	0	0	0	0	0
		POS	80.8238	413.06	228529	207226	255059	267440	126669	282643	194584	219528
		POS	81.2596	126.066	485692	615572	321021	727531	426107	713820	961173	841492
		POS	81.2944	705.259	162343	443471	111088	327191	154392	298321	16020.8	179123
		POS	81.41	137.046	4.53007e+06	6.94151e+06	4.80427e+06	6.03418e+06	1.04163e+06	664858	1.96755e+06	1.03561e+06
		POS	81.6091	225.072	9.28142e+06	8.86551e+06	1.17265e+07	8.71703e+06	9.6747e+06	8.48988e+06	1.48285e+07	4.62683e+06
		POS	82.512	665.119	0	149229	117522	115707	25114.9	119683	0	0
		POS	82.5562	294.08	219556	143355	140172	122636	76057.2	228115	212402	259143
		POS	82.5668	148.097	949700	1.48599e+06	928733	872606	338893	993498	1.20641e+06	1.463e+06
		POS	82.5712	152.07	661744	327772	1.00288e+06	752754	505059	914213	1.12445e+06	1.28086e+06
		POS	82.5748	210.073	81095.7	28173.9	104077	101272	53993.7	113129	109057	174874
		POS	82.5836	213.092	618100	468241	633986	307771	147919	741436	455418	1.00142e+06
		POS	82.5836	228.063	77438.2	223219	281280	124590	68806	304568	313248	441897
		POS	82.661	97.0764	0	0	0	0	0	0	0	0
		POS	82.7701	191.11	1.7451e+06	1.40613e+06	1.95026e+06	1.14302e+06	447365	2.07369e+06	2.04506e+06	2.07234e+06
		POS	83.1407	272.098	209072	138503	248418	137235	81949.5	267900	248951	262250
		POS	83.2095	189.095	14589.4	0	121704	0	0	62566.9	0	266366
		POS	83.2966	151.095	129824	138950	169090	158620	172963	662170	200484	547563
		POS	83.2966	168.102	723473	845724	615311	767431	567043	2.01979e+06	1.00731e+06	1.75464e+06
		POS	83.6927	164.93	3.19924e+06	2.51098e+06	2.57223e+06	3.72313e+06	2.17295e+06	2.92679e+06	2.75811e+06	1.94885e+06
		POS	83.7594	310.057	245711	216742	219329	165523	132923	313770	393433	410009
		POS	83.7895	100.076	1.37368e+07	8.32723e+06	1.288e+07	3.37397e+07	1.32096e+07	3.6701e+07	1.61915e+07	1.33816e+07
		POS	83.8528	602.2	17113.8	0	0	8148.44	17282.5	0	0	0
		POS	83.8528	624.182	0	0	0	0	0	0	0	0
		POS	83.8666	173.081	273040	289876	346076	338371	273456	311878	314084	330167
		POS	83.8816	700.177	0	0	0	0	0	0	0	0
		POS	83.9439	392.06	133430	52283.2	95725.8	37854.3	62043.9	142869	73694.7	0
		POS	83.9737	292.114	10056.7	22034.9	50629.6	0	0	24460.6	31080.5	41403.9
		POS	83.9801	326.03	24636.7	61449.2	92388.5	65788.9	15796.2	110686	109848	103357
		POS	83.9937	704.758	462971	329230	405914	539121	125470	236649	0	412587
		POS	83.9937	705.759	98438.5	173650	113040	54636	14608.3	56937.6	0	105554
		POS	84.3112	691.247	444613	468661	461207	413790	425277	457854	0	0
		POS	84.3975	625.185	0	0	0	0	0	0	0	0
		POS	84.4275	332.561	0	119092	94017.6	15086	25515.2	46693.4	0	0
		POS	84.8541	697.763	203038	830132	708859	672527	419536	702432	706372	616946
		POS	84.8993	709.218	0	52611	11236.7	109439	104693	74002.6	0	0
		POS	84.9013	697.262	1.5251e+06	2.22067e+06	1.46897e+06	1.83407e+06	1.06973e+06	1.57214e+06	1.61211e+06	1.54299e+06
		POS	84.9264	707.751	190142	187121	30873.5	215832	151516	231281	0	239433
		POS	84.937	312.588	0	0	0	0	0	0	0	0
		POS	84.937	320.577	0	0	0	0	0	0	0	0
		POS	84.937	321.078	0	86386.7	116650	0	32237.9	0	13236.7	121562
		POS	84.937	604.205	0	0	0	0	0	0	0	0
		POS	84.937	701.18	0	138575	66384.3	112126	95025.1	92755.8	0	0
		POS	84.9421	603.203	0	0	0	0	0	0	0	0
		POS	84.9535	369.565	0	0	0	0	0	0	0	0
		POS	84.9535	690.244	1.65329e+06	2.08961e+06	1.75339e+06	1.73951e+06	1.84359e+06	1.94693e+06	60326.9	2.24323e+06
		POS	84.9578	350.095	56038.7	10022.7	180741	30009.3	0	10571.2	0	435768
		POS	85.0398	236.113	1.19699e+06	1.38088e+06	1.28654e+06	1.2529e+06	404950	1.41627e+06	1.45682e+06	1.45628e+06
		POS	85.0398	302.207	48265.4	21610.2	33901	39426	9761.07	26931.5	27963.7	10757.3
		POS	85.1923	149.023	3.24516e+06	3.44515e+06	2.61012e+06	2.95733e+06	4.45112e+06	3.52847e+06	2.46607e+06	2.93684e+06
		POS	85.7972	722.156	0	0	0	0	0	0	0	0
		POS	86.0918	715.734	100925	103423	35233.3	111624	83989.1	108068	0	81191.3
		POS	86.0938	316.161	1.22587e+06	1.97784e+06	1.27425e+06	1.41489e+06	599453	1.44565e+06	1.3712e+06	1.29974e+06
		POS	86.1867	209.089	28829.3	64679.5	34090.3	37314.9	9126	16573	33440	10104.5
		POS	86.2208	258.095	71661.6	131775	295318	81305.5	14640.3	117247	95291.9	265118
		POS	86.2305	311.123	146154	204994	239630	154676	181324	989603	1.11374e+06	162809
		POS	86.362	86.0604	8.02313e+06	8.39911e+06	7.99515e+06	8.97593e+06	8.32142e+06	9.89558e+06	9.90916e+06	9.4531e+06
		POS	86.6496	293.134	0	78390.1	39525.4	89967.2	9779.11	90036.8	81787.4	67977.9
		POS	86.8537	690.746	1.12711e+06	1.40358e+06	1.22443e+06	1.16494e+06	1.10772e+06	1.30119e+06	18516	1.28922e+06
		POS	87.2777	217.154	79002.3	138558	126498	100167	26347.7	203020	47080.1	180213
		POS	87.2804	374.076	104903	142676	49938.2	87437.9	40023.7	169763	85856.2	57267.7
		POS	87.2804	396.057	420045	514932	362447	455870	167617	525761	452035	514863
		POS	87.2972	165.051	1.31918e+08	1.32341e+08	1.26181e+08	1.29781e+08	1.42006e+08	1.28483e+08	1.42021e+08	1.24728e+08
		POS	87.3132	560.063	123068	116527	65479	149082	47488.3	107722	115968	58920.1
		POS	87.3255	127.087	590806	658646	266015	563505	608928	667715	618924	612905
		POS	87.3255	430.037	0	9391.33	9910.87	0	0	12455.9	0	0
		POS	87.3841	790.249	0	0	0	0	0	0	0	0
		POS	87.457	337.967	2.30305e+06	2.06689e+06	2.17752e+06	1.9811e+06	3.37622e+06	2.48931e+06	2.38167e+06	2.27549e+06
		POS	87.8783	402.074	324302	370893	290898	336782	149890	386885	401216	233754
		POS	88.0507	696.76	2.29837e+06	3.1121e+06	2.28096e+06	2.57846e+06	1.90731e+06	2.67797e+06	0	2.25478e+06
		POS	88.4311	415.102	110740	107532	90658.1	128825	26049.8	118508	121105	127551
		POS	88.4721	260.044	3.1226e+06	3.38977e+06	3.52138e+06	4.46206e+06	3.823e+06	3.48808e+06	3.20124e+06	3.59063e+06
		POS	88.4728	299.093	1.15945e+06	1.86331e+06	1.05371e+06	1.58963e+06	365769	1.76249e+06	1.85088e+06	835428
		POS	88.4728	332.057	31683.3	25304.2	12815.8	52565.7	0	83947.5	50068	14870.5
		POS	88.4728	334.16	50366	131676	89758	102894	24256.5	138171	223556	65066.2
		POS	88.4728	355.081	276343	417860	225285	345397	128026	410461	378221	223469
		POS	88.4728	478.061	267397	327511	233401	313526	124056	378704	300500	343876
		POS	88.5961	138.055	5.10276e+06	5.90868e+06	5.11154e+06	5.59151e+06	1.53687e+06	6.00183e+06	5.81072e+06	5.97286e+06
		POS	88.5961	277.111	3.97911e+06	4.90192e+06	4.37075e+06	4.32629e+06	1.14472e+06	5.04525e+06	4.79571e+06	4.76688e+06
		POS	88.5992	278.111	191720	348242	325622	360025	75249	345621	364424	288973
		POS	88.7725	166.052	8.86321e+06	8.60675e+06	7.90505e+06	8.96899e+06	9.6279e+06	8.54932e+06	9.66978e+06	7.93438e+06
		POS	89.0285	311.071	93382.5	61975	242185	107253	281039	1.00617e+06	1.10346e+06	688210
		POS	89.6484	163.061	9407.12	248723	31300.1	225677	26262.2	155629	1.56218e+06	40473.4
		POS	89.6708	245.042	121548	217476	141636	153126	161134	132219	153953	149955
		POS	90.8477	364.016	1.88045e+06	1.59294e+06	1.72523e+06	1.65066e+06	2.55156e+06	1.51791e+06	1.67511e+06	2.0037e+06
		POS	90.9125	412.181	0	8149.2	0	0	0	0	0	0
		POS	90.9394	227.069	353309	450209	370244	388598	475686	429310	494913	409517
		POS	91.0005	563.251	0	0	0	0	0	0	0	0
		POS	91.1744	300.6	0	0	0	0	0	0	0	0
		POS	91.6347	564.252	0	0	0	0	0	0	0	0
		POS	91.6717	344.134	0	0	0	0	0	693308	14618	335899
		POS	92.0346	144.032	3.01476e+06	2.51367e+06	2.52751e+06	3.05244e+06	3.54244e+06	5.16858e+06	1.43559e+06	1.16384e+06
		POS	92.0421	295.956	5.59778e+06	3.16919e+06	3.29928e+06	2.99658e+06	3.15454e+06	3.80007e+06	4.65939e+06	2.97535e+06
		POS	92.1565	585.233	0	0	0	0	0	0	0	0
		POS	92.2785	253.946	1.62347e+06	1.0403e+06	1.1076e+06	956140	1.66811e+06	1.28255e+06	1.012e+06	1.00762e+06
		POS	93.2211	104.992	4.61565e+07	2.31608e+08	5.67492e+07	4.50247e+07	4.92327e+07	2.21624e+08	7.50272e+07	9.74969e+07
		POS	93.2531	606.211	0	0	0	0	0	0	0	0
		POS	93.2816	319.574	0	0	0	0	0	0	0	0
		POS	93.4529	404.993	1.52427e+06	1.27929e+06	1.45879e+06	1.29842e+06	2.74611e+06	1.0966e+06	1.39165e+06	1.33859e+06
		POS	93.8385	72.0812	3.00065e+06	4.88153e+06	3.69445e+06	4.31759e+06	164998	332912	222448	283111
		POS	94.0367	119.019	2.31825e+06	1.9473e+06	2.12758e+06	2.00783e+06	2.27331e+06	1.88489e+06	2.05642e+06	2.03401e+06
		POS	95.1667	286.151	103305	148574	108770	108518	100701	158816	9830.51	0
		POS	95.1936	112.051	3.17333e+06	4.00049e+06	3.27076e+06	3.80958e+06	1.3624e+06	4.44582e+06	4.75589e+06	3.59242e+06
		POS	95.2104	228.098	493810	567813	152638	541032	159608	607494	583494	572813
		POS	95.6019	251.083	365174	291746	396765	226987	264057	408977	57849.7	202653
		POS	95.6356	250.08	4.13224e+06	4.00388e+06	4.74671e+06	3.34393e+06	3.46001e+06	5.56004e+06	3.47802e+06	5.38487e+06
		POS	95.9323	266.054	907594	592578	1.11112e+06	610387	938687	920299	26472.8	982074
		POS	96.2631	211.105	70428.8	67283.2	57280.1	37840.9	46512.7	50774.5	44759.1	28969.5
		POS	97.0724	195.017	2.13065e+07	1.86002e+07	2.05393e+07	1.92596e+07	2.26041e+07	1.79555e+07	1.74912e+07	2.03485e+07
		POS	97.1951	131.081	180970	284562	184592	167953	69238.7	338421	296088	234084
		POS	98.0277	134.996	4.64329e+07	4.33654e+07	4.54265e+07	4.46146e+07	4.67653e+07	4.57713e+07	4.33421e+07	4.45115e+07
		POS	98.0362	180.088	506048	516503	470159	315495	0	1.01639e+06	538665	1.08003e+06
		POS	98.0514	387.048	76479.1	129910	107480	118198	12708.3	104432	128145	92425.1
		POS	98.6162	255.964	4.0603e+06	2.99429e+06	3.91831e+06	3.04364e+06	4.79156e+06	4.78103e+06	3.27861e+06	3.08917e+06
		POS	99.2203	358.979	62104	107154	72491.2	168411	11826.5	130677	168924	134201
		POS	99.2222	241.049	9.40728e+06	8.18495e+06	9.9127e+06	9.8818e+06	1.02233e+07	7.74228e+06	9.75883e+06	9.75968e+06
		POS	99.2618	190.987	2.34945e+06	1.12497e+07	3.82422e+06	2.96239e+06	3.84897e+06	2.91258e+06	3.17681e+06	1.00931e+07
		POS	99.3979	232.087	0	11386.3	0	0	0	0	11207.6	14378.8
		POS	99.5328	279.159	1.68027e+06	1.02833e+06	1.03891e+06	1.47661e+06	1.26707e+06	1.27437e+06	1.26667e+06	1.17344e+06
		POS	99.6717	98.9756	7.94088e+06	7.55471e+06	7.95322e+06	7.68153e+06	3.81935e+06	7.30043e+06	1.33528e+07	7.01292e+06
		POS	99.7889	420.971	4.04798e+06	3.60202e+06	3.90804e+06	3.93128e+06	6.45371e+06	3.87407e+06	4.00188e+06	4.55655e+06
		POS	99.8595	219.017	8.47636e+06	9.75321e+06	7.70915e+06	7.71744e+06	8.32292e+06	7.73279e+06	1.07808e+07	7.50915e+06
		POS	100.408	226.128	205314	283840	228408	158028	339070	129711	210981	263696
		POS	101.45	164.93	3.75129e+06	2.55492e+06	2.67509e+06	2.05725e+06	1.69431e+06	2.69037e+06	2.17179e+06	1.92846e+06
		POS	101.594	142.948	5.09775e+06	7.85179e+06	7.90404e+06	7.44315e+06	3.95293e+06	7.36878e+06	6.75618e+06	7.34375e+06
		POS	101.642	479.012	322185	103260	369637	437098	133099	212924	105261	342472
		POS	101.665	356.033	65246.4	32312.2	61463.8	61065.9	72819.5	51552.8	91513.9	78955.9
		POS	102.101	197.001	1.56728e+07	2.60128e+07	2.4926e+07	4.78834e+07	2.56548e+07	1.7375e+07	2.16742e+07	4.40971e+07
		POS	102.212	258.065	128979	178784	232591	244399	0	182915	304491	145936
		POS	102.336	135.121	408272	502911	552757	551879	0	524600	444896	669514
		POS	102.856	381.032	177001	85833.5	143567	103377	110319	258027	116978	177603
		POS	102.874	280.047	424305	291396	599881	242939	34301.3	244842	299834	570020
		POS	102.894	267.059	0	0	0	0	0	0	0	64651.8
		POS	102.915	127.039	0	0	0	0	0	0	0	0
		POS	102.915	305.045	141785	267950	264889	190959	29329.1	139841	221794	318932
		POS	102.957	130.086	917473	879989	903681	1.05074e+06	1.51498e+06	1.16419e+06	1.01792e+06	922331
		POS	103.167	157.047	184606	260213	202669	246123	119156	115624	240402	90472.2
		POS	103.427	164.037	193189	196123	209271	211393	170094	152125	162924	206667
		POS	103.999	239.02	139377	212757	151024	283028	25644.3	274534	202797	180062
		POS	103.999	636.247	0	0	0	0	0	0	0	0
		POS	104.15	235.049	136400	260070	188304	108383	55379.8	185923	112204	180529
		POS	104.434	134.012	171235	118112	152380	108811	195338	136161	92227.6	81280.7
		POS	104.665	217.038	437898	462769	557700	467820	467618	480424	437689	493628
		POS	104.764	124.039	3.60643e+06	3.31778e+06	3.0893e+06	3.36387e+06	2.78178e+06	4.31093e+06	3.0421e+06	3.3677e+06
		POS	105.22	327.04	144305	178995	128352	186776	72332.4	147375	173542	118700
		POS	105.231	227.069	256450	297175	354192	351071	317342	284253	317114	357276
		POS	105.539	100.076	7.85794e+06	8.40479e+06	6.9476e+06	9.99505e+06	7.13403e+06	9.02848e+06	7.6623e+06	7.53795e+06
		POS	105.597	260.044	5.2334e+06	4.3114e+06	4.83036e+06	2.88702e+06	5.02928e+06	4.1506e+06	4.6213e+06	4.95736e+06
		POS	106.076	245.037	353733	474357	576809	405005	216618	353571	458523	315584
		POS	106.976	173.985	2.06124e+07	1.96975e+07	1.91125e+07	1.76978e+07	1.92903e+07	1.74067e+07	1.75724e+07	1.93628e+07
		POS	107.191	102.055	4.15766e+06	3.34246e+06	4.18495e+06	3.97051e+06	4.02396e+06	4.6478e+06	4.01597e+06	4.66904e+06
		POS	107.562	295.956	2.94889e+06	2.75377e+06	3.249e+06	3.39756e+06	3.75486e+06	3.11409e+06	2.75981e+06	3.89096e+06
		POS	108.452	168.063	1.28653e+06	1.24362e+06	1.17166e+06	1.16205e+06	1.41006e+06	1.19268e+06	1.12072e+06	948522
		POS	109.977	285.144	0	0	0	0	0	0	0	0
		POS	110.115	180.063	473638	458595	347367	390864	289466	538156	438252	606296
		POS	110.77	230.102	32489.7	67970.9	76301.7	32487.1	57800.4	201509	19953.1	118170
		POS	111.175	480.191	113447	261520	125793	254637	0	378607	413187	85584.1
		POS	111.211	308.598	0	0	0	0	0	11451.1	0	0
		POS	111.327	510.149	0	0	0	0	0	0	0	0
		POS	111.585	414.187	0	0	0	0	0	0	0	0
		POS	111.717	109.076	343422	329587	276589	394970	325176	383301	422476	385258
		POS	111.759	579.245	0	0	0	0	0	0	7965.44	0
		POS	111.76	155.974	8.51439e+06	1.0776e+07	8.37388e+06	6.98205e+06	7.05177e+06	7.77981e+06	1.0674e+07	7.62225e+06
		POS	111.947	435.167	0	0	0	0	0	0	0	0
		POS	112.166	215.111	23171.2	0	0	0	0	11747.4	0	0
		POS	112.308	214.107	0	48817.2	0	0	12163.5	0	0	0
		POS	112.308	412.181	0	0	0	0	0	0	0	0
		POS	112.308	413.185	0	0	0	0	0	0	0	0
		POS	112.308	450.137	0	0	0	0	0	0	0	0
		POS	112.312	580.247	0	0	0	0	0	0	0	0
		POS	112.564	616.189	0	0	8213.02	0	0	0	0	0
		POS	112.635	267.134	0	0	0	0	0	0	0	0
		POS	112.842	579.245	0	0	0	0	0	0	7962.57	0
		POS	113.503	309.1	0	0	0	26437.1	0	8204.36	8969.9	0
		POS	113.958	602.2	0	0	0	9108.94	0	0	8949.95	0
		POS	114.696	729.13	0	0	0	0	0	0	0	0
		POS	114.723	270.144	92130	181893	42314.6	102151	33353.4	60417.8	161221	0
		POS	114.824	355.567	0	0	0	0	0	0	0	0
		POS	115.145	131.081	739706	782060	541020	742788	24046.7	704642	797141	478998
		POS	115.305	327.571	0	0	0	0	0	0	0	0
		POS	115.305	479.187	2.01835e+06	1.39084e+06	1.03842e+06	1.31118e+06	0	1.98523e+06	1.11433e+06	2.0702e+06
		POS	115.883	632.157	0	9757.75	0	8182	0	0	0	0
		POS	115.904	631.152	74772.9	16615.5	131549	94457.3	31522.5	22182.8	23123.7	28858.4
		POS	115.904	633.159	0	0	0	0	0	0	0	0
		POS	115.953	629.158	0	0	0	0	0	0	0	0
		POS	116.022	335.054	0	0	26346.5	0	0	0	0	0
		POS	116.377	126.055	426618	391762	293740	446126	340960	447790	820557	294455
		POS	116.738	233.113	182029	252323	216203	252567	0	286570	185148	217538
		POS	117.086	335.556	0	0	0	0	0	0	0	0
		POS	117.092	420.971	5.62018e+06	5.59166e+06	7.40672e+06	5.02814e+06	7.14789e+06	5.40705e+06	5.49047e+06	5.30263e+06
		POS	117.1	327.065	0	0	0	0	0	0	0	0
		POS	117.102	384.042	32475.9	57278.1	41865.2	0	87376.9	41758.1	23013	18989
		POS	117.115	654.138	0	0	0	0	0	0	0	0
		POS	117.24	135.121	241605	296120	316073	216632	0	263673	117563	263800
		POS	118.316	119.019	2.27047e+06	2.14124e+06	2.10227e+06	2.31357e+06	2.18067e+06	2.25586e+06	2.08922e+06	2.00341e+06
		POS	118.917	195.018	1.11297e+07	1.04242e+07	1.04961e+07	1.02204e+07	1.09312e+07	1.04083e+07	9.80936e+06	1.04614e+07
		POS	119.246	601.228	0	0	0	0	0	0	0	0
		POS	120.367	219.017	4.83411e+06	5.95867e+06	5.00067e+06	4.38899e+06	4.67814e+06	4.59948e+06	4.74878e+06	4.83914e+06
		POS	120.686	666.229	0	0	0	0	0	0	9037.09	0
		POS	120.76	227.069	397928	402057	405742	357350	439468	408850	327776	409458
		POS	120.914	687.208	0	0	0	0	0	0	0	0
		POS	120.947	665.226	0	0	0	0	0	0	0	0
		POS	121.889	213.087	771970	880071	748478	869821	296423	828267	207427	760922
		POS	121.903	102.055	3.53779e+06	3.09098e+06	3.3404e+06	3.20487e+06	3.22167e+06	4.37445e+06	3.38015e+06	3.92843e+06
		POS	122.326	100.076	7.71539e+06	7.2014e+06	7.29052e+06	1.63837e+07	7.41115e+06	9.1437e+06	7.44359e+06	7.66331e+06
		POS	123.058	166.052	4.17804e+06	4.08389e+06	4.39818e+06	4.30613e+06	4.2311e+06	4.22758e+06	4.50617e+06	4.5607e+06
		POS	123.117	164.93	3.00568e+06	2.44035e+06	2.11439e+06	2.32391e+06	1.42051e+06	2.11073e+06	2.33338e+06	2.13924e+06
		POS	123.929	149.023	5.06008e+06	4.29827e+06	5.93965e+06	4.03783e+06	3.777e+06	3.63319e+06	5.2613e+06	3.98292e+06
		POS	124.254	648.247	38025.3	197732	125000	258019	8237.59	170955	30967.9	40577.2
		POS	125.204	98.9756	4.57454e+06	4.72742e+06	9.12845e+06	5.07829e+06	3.57696e+06	4.64809e+06	4.93362e+06	4.18514e+06
		POS	126.921	128.071	1.09692e+06	793548	1.1117e+06	1.34391e+06	1.04714e+06	1.26138e+06	1.11937e+06	1.13649e+06
		POS	127.507	104.992	5.83125e+07	5.16153e+07	5.94152e+07	5.70528e+07	5.96805e+07	6.29801e+07	6.22416e+07	5.73046e+07
		POS	127.848	211.108	69779.5	107693	48968	137549	41321.6	71196.2	86910.9	72088.9
		POS	127.981	134.996	5.51058e+07	5.19783e+07	5.64812e+07	5.11111e+07	5.27871e+07	5.36059e+07	5.65715e+07	5.71121e+07
		POS	128.119	173.985	1.91025e+07	1.88386e+07	1.85038e+07	1.80434e+07	1.60883e+07	1.73633e+07	1.7658e+07	3.80096e+07
		POS	128.121	130.086	1.01889e+06	1.01778e+06	685874	746699	845927	927855	859466	1.02438e+06
		POS	129.367	190.987	4.06141e+06	3.20864e+06	2.87435e+06	2.45751e+06	3.11397e+06	2.79045e+06	3.56328e+06	3.82416e+06
		POS	129.817	209.102	0	0	7952.43	11431.4	24135.2	453882	585268	265541
		POS	129.983	142.948	5.2237e+06	4.59393e+06	4.80571e+06	4.5489e+06	2.0362e+06	4.82623e+06	4.57381e+06	4.65027e+06
		POS	130.235	435.167	0	0	0	0	0	0	0	0
		POS	130.27	337.967	2.76797e+06	3.45532e+06	3.65782e+06	3.70804e+06	4.83886e+06	2.98016e+06	4.14347e+06	3.81165e+06
		POS	130.313	295.956	5.00769e+06	4.67311e+06	4.7004e+06	5.40426e+06	3.74583e+06	4.39544e+06	5.19301e+06	4.20476e+06
		POS	130.815	215.102	189317	189758	143080	275279	0	506532	463991	90922.8
		POS	130.987	414.186	0	0	0	0	0	0	0	0
		POS	131.437	412.181	0	0	0	0	0	0	0	0
		POS	131.437	413.185	0	0	0	0	0	0	0	0
		POS	131.712	480.191	319174	379166	385470	358417	195393	388206	372962	308488
		POS	131.839	124.039	3.97097e+06	3.32636e+06	3.97984e+06	4.20973e+06	3.53514e+06	7.26536e+06	4.26293e+06	6.18567e+06
		POS	131.882	420.971	6.16585e+06	6.57468e+06	5.82808e+06	6.85907e+06	7.02494e+06	5.82548e+06	6.74926e+06	5.61486e+06
		POS	132.019	219.017	5.49858e+06	4.79723e+06	4.76161e+06	5.41848e+06	5.60481e+06	4.92356e+06	5.51129e+06	4.96132e+06
		POS	132.091	208.058	205628	294775	420524	130508	204333	221959	122826	364483
		POS	132.326	501.169	328830	518596	436849	474861	177123	428356	56358	400050
		POS	132.427	195.018	1.60506e+07	1.4808e+07	1.44323e+07	1.56425e+07	1.63421e+07	1.47554e+07	1.39131e+07	1.46756e+07
		POS	132.961	131.081	356675	148589	250103	99409.1	76168.7	470165	180602	710405
		POS	133.452	253.065	122358	70843	202772	57952.9	363216	600927	896664	979834
		POS	133.691	237.028	7.06018e+06	6.04734e+06	6.12048e+06	4.68211e+06	5.72986e+06	5.79554e+06	5.49312e+06	5.97839e+06
		POS	133.869	238.155	0	0	0	0	0	0	0	0
		POS	134.62	211.119	70173.3	84929.3	44869	55456.2	39675.9	93516.4	63651.7	135260
		POS	135.023	255.964	6.38802e+06	4.65343e+06	5.10413e+06	6.79327e+06	6.74775e+06	6.58689e+06	5.79994e+06	5.99824e+06
		POS	135.032	258.104	15739.2	110951	0	222052	121887	50142.9	221553	0
		POS	135.057	231.134	370133	378120	448725	272852	968360	1.339e+06	242212	1.62458e+06
		POS	135.165	310.176	0	0	0	0	0	0	0	0
		POS	135.923	119.019	2.58002e+06	2.01404e+06	2.38329e+06	3.83667e+06	2.12274e+06	2.24458e+06	2.42125e+06	2.445e+06
		POS	136.217	166.052	3.65513e+06	3.30473e+06	3.52662e+06	3.54409e+06	3.67728e+06	3.61765e+06	3.33048e+06	3.51539e+06
		POS	136.887	227.069	395815	383349	435380	416242	405610	359675	451233	422878
		POS	137.415	321.153	0	0	0	0	0	0	0	0
		POS	137.567	87.0921	1.9032e+06	1.36267e+06	1.45081e+06	1.13027e+06	1.65641e+06	2.29298e+06	2.05087e+06	2.16131e+06
		POS	139.07	168.063	463157	480251	536853	481660	497506	489010	396376	568767
		POS	139.685	312.931	224187	312746	241890	275990	191725	246647	482205	288197
		POS	141.09	253.116	24155.7	22991.6	23571.9	34822.7	520229	789719	0	1.34194e+06
		POS	141.623	229.003	272584	419586	259165	377512	406118	358564	511368	277346
		POS	141.961	648.272	383995	238135	414390	319438	248587	457912	0	366168
		POS	142.01	157.083	548280	453425	315037	529500	481241	431479	314059	624436
		POS	142.637	231.084	298951	358231	343626	291487	1.10066e+06	1.98889e+06	2.47222e+06	1.98686e+06
		POS	143.22	120.066	492988	394263	496926	360866	352514	373262	442749	383051
		POS	143.25	447.016	64323.5	47532.7	21573.8	45761.3	39261.7	44100.1	23821.9	35339.7
		POS	143.395	173.985	2.56348e+07	2.76136e+07	2.63289e+07	2.45622e+07	2.51185e+07	2.46774e+07	2.50137e+07	2.29417e+07
		POS	143.422	578.241	0	0	10794	0	0	53734.7	157942	24476.7
		POS	143.536	292.985	2.55752e+06	2.82668e+06	1.9421e+06	2.47305e+06	1.91016e+06	2.17634e+06	2.39558e+06	2.54223e+06
		POS	143.957	144.559	9072.31	11848.3	42401.4	8671.79	0	9352.5	20329.2	0
		POS	144.169	440.999	52795.5	45290.3	41287.8	60261.5	87138.5	11382.6	20555.5	52099.9
		POS	144.189	142.948	4.24225e+06	5.01597e+06	3.8882e+06	4.00625e+06	925119	3.94338e+06	3.9718e+06	3.84259e+06
		POS	144.274	264.095	578704	527092	695410	545775	251242	600043	223980	650737
		POS	144.319	600.224	0	0	0	0	0	0	0	0
		POS	144.365	126.066	5.34349e+06	6.00332e+06	6.04468e+06	5.94614e+06	2.08885e+06	5.82407e+06	5.70706e+06	5.93058e+06
		POS	144.566	208.027	241680	280070	298474	279853	323747	299760	320666	206499
		POS	144.575	579.245	0	0	0	0	0	0	8599.53	0
		POS	144.583	580.248	0	0	0	0	0	0	0	0
		POS	144.595	197.001	1.65856e+07	2.51738e+07	1.60888e+07	1.70604e+07	1.89404e+07	1.87524e+07	5.35687e+07	1.61469e+07
		POS	144.595	309.1	0	0	0	13268.9	0	0	0	0
		POS	144.595	616.188	0	0	0	0	0	0	0	0
		POS	144.858	365.013	134397	61129.8	95687.1	100056	109186	82702.3	78283.6	87486
		POS	144.874	242.113	1.70414e+06	1.83465e+06	1.94046e+06	2.02258e+06	1.09117e+06	2.08388e+06	1.94267e+06	2.0575e+06
		POS	144.88	308.598	8607.76	0	0	0	0	0	13250.3	0
		POS	145.024	207.024	338378	325426	482057	243569	222891	378622	171388	430532
		POS	145.272	283.01	48495.4	31472.1	16614.3	16418.8	20130.6	20024.3	34665.2	21185.4
		POS	145.272	289.027	81536.2	9155.03	77581.8	30737.1	18417.3	46692.2	56120.1	68811.4
		POS	146.074	134.996	4.50003e+07	4.90241e+07	4.76502e+07	4.73148e+07	4.31562e+07	4.80234e+07	4.74905e+07	4.69202e+07
		POS	146.22	195.017	1.29585e+07	1.08225e+07	1.00176e+07	1.17578e+07	1.22805e+07	9.82334e+06	1.13356e+07	1.06712e+07
		POS	146.68	226.068	302190	304531	200411	122807	115654	136733	100705	170575
		POS	146.859	234.085	614449	1.24397e+06	568651	1.24421e+06	579618	577987	1.42547e+06	595005
		POS	147.774	155.974	1.12155e+07	1.50614e+07	1.09537e+07	1.19424e+07	1.2182e+07	1.30791e+07	1.94319e+07	1.10338e+07
		POS	148.152	119.019	3.05931e+06	2.99328e+06	2.72353e+06	3.52202e+06	3.37608e+06	2.84181e+06	3.22317e+06	2.87379e+06
		POS	148.169	130.086	728324	609180	471820	618163	1.01517e+06	641557	684013	758894
		POS	148.459	128.071	744510	709711	796126	1.20029e+06	651050	802088	729466	821395
		POS	148.755	102.055	5.1159e+06	4.60654e+06	4.41679e+06	4.2838e+06	5.3157e+06	6.31811e+06	5.12134e+06	5.57201e+06
		POS	148.948	420.971	4.45512e+06	4.1998e+06	4.80247e+06	3.70466e+06	9.17286e+06	3.74922e+06	3.70926e+06	4.64666e+06
		POS	149.365	267.134	0	0	7772.25	0	0	0	0	0
		POS	149.625	211.048	29386	49267.8	45625.3	38253.3	94887.4	45520.3	66059	49118.3
		POS	149.857	149.023	3.32485e+06	5.17553e+06	7.20967e+06	1.07313e+07	5.41639e+06	5.91234e+06	5.53281e+06	3.50588e+06
		POS	150.159	295.956	4.13752e+06	3.73753e+06	4.10314e+06	3.33752e+06	5.32279e+06	4.54082e+06	4.6131e+06	3.30554e+06
		POS	150.352	124.039	3.16438e+06	3.08578e+06	2.50239e+06	2.43497e+06	2.30108e+06	5.57661e+06	2.23919e+06	2.56005e+06
		POS	150.573	104.992	3.27907e+07	9.91811e+07	1.2701e+08	4.42611e+07	5.47103e+07	9.39649e+07	7.40661e+07	3.91195e+07
		POS	150.59	227.069	227048	265246	342428	293159	309239	238831	256730	364768
		POS	151.311	173.092	178938	223314	200247	166972	25130.4	131632	203064	328772
		POS	153.174	166.052	5.24918e+06	4.69014e+06	5.13374e+06	5.51909e+06	5.2633e+06	4.67966e+06	5.01281e+06	5.11352e+06
		POS	153.181	162.005	2.33425e+06	2.58446e+06	2.44864e+06	2.4633e+06	3.94889e+06	2.25195e+06	2.38748e+06	2.60717e+06
		POS	153.226	168.063	881030	757412	930751	897189	1.07711e+06	1.03021e+06	862790	1.58798e+06
		POS	153.965	251.064	300626	338303	291577	486002	151761	257782	334967	337591
		POS	154.095	100.076	8.14561e+06	8.78871e+06	8.51594e+06	1.16537e+07	8.89876e+06	1.18488e+07	8.21529e+06	1.04423e+07
		POS	154.407	321.023	173721	233297	204478	242408	60818.7	152297	274820	290017
		POS	154.524	644.188	0	0	0	0	0	0	0	0
		POS	154.639	281.074	412161	473367	476192	380514	132219	362426	583517	540158
		POS	154.701	163.034	1.11679e+06	1.33068e+06	1.16292e+06	1.18559e+06	674454	1.1815e+06	1.12037e+06	964020
		POS	155.285	203.057	0	0	0	0	214778	0	0	0
		POS	156.466	188.037	697394	659960	792684	772940	819119	869037	711982	583352
		POS	156.495	618.194	0	0	0	0	0	0	0	0
		POS	156.873	215.089	401062	556652	332520	266757	0	26746.7	0	0
		POS	157.605	632.158	0	0	0	0	11003.3	0	0	0
		POS	157.669	624.182	0	0	0	0	0	0	0	0
		POS	157.889	207.086	392010	522389	421033	434027	95110.1	406235	409923	283837
		POS	158.245	74.4321	0	0	0	0	0	0	0	0
		POS	158.833	300.946	581337	562111	556277	645835	511720	682555	660282	573047
		POS	158.835	320.084	0	0	0	0	0	8386.38	0	0
		POS	159.341	328.073	0	0	0	0	0	0	0	0
		POS	159.389	327.571	0	8345.76	0	0	0	0	0	0
		POS	160.014	332.075	628048	1.03818e+06	824005	1.00895e+06	253098	986504	576946	648750
		POS	160.022	714.165	0	0	0	0	0	0	0	0
		POS	160.077	601.228	0	0	0	0	0	0	0	0
		POS	160.077	623.209	0	0	0	0	0	0	0	0
		POS	160.126	230.071	668807	944421	729981	863014	486942	892184	957062	846228
		POS	160.133	300.609	0	0	0	0	0	0	0	0
		POS	160.168	653.135	0	0	0	0	0	0	0	0
		POS	160.315	308.598	0	0	0	0	0	12121.8	0	0
		POS	160.315	309.601	0	0	0	0	0	0	0	0
		POS	161.173	309.099	10225.2	9000.32	0	19999.4	22477.2	0	30219.1	0
		POS	161.173	617.192	0	0	9009.12	0	0	0	0	0
		POS	161.173	622.206	0	0	0	0	0	0	0	0
		POS	161.179	144.559	10951.7	0	0	19315.1	30999.8	0	0	20397.8
		POS	161.179	150.055	183882	36166.9	134932	73711.2	164870	170107	78285.3	101625
		POS	161.179	579.245	0	0	0	0	0	10803.8	0	14821
		POS	161.179	580.248	0	0	0	0	0	0	0	0
		POS	161.179	602.228	0	0	0	0	0	0	0	0
		POS	161.179	627.179	0	0	0	0	0	0	0	0
		POS	161.179	633.161	0	0	0	0	0	0	0	0
		POS	161.183	619.197	0	0	0	0	0	0	0	0
		POS	161.19	581.25	0	0	0	0	0	0	0	0
		POS	161.195	190.987	8.44264e+06	2.38604e+06	4.3968e+06	3.0885e+06	4.89224e+06	3.80871e+06	1.78688e+07	2.45816e+06
		POS	161.229	255.964	3.82862e+06	3.37276e+06	1.70793e+07	5.63438e+06	6.30487e+06	5.57089e+06	7.24612e+06	6.10223e+06
		POS	161.229	371.113	139611	116476	193785	138876	45645.4	139562	0	209402
		POS	161.252	319.582	0	0	0	0	0	8873.55	0	0
		POS	161.429	131.07	459753	432709	340577	120552	129477	385101	440787	332768
		POS	161.494	245.063	0	0	0	0	0	0	0	0
		POS	162.207	638.171	0	0	0	0	0	0	0	0
		POS	162.341	654.136	0	0	0	0	0	0	0	0
		POS	162.389	243.021	175894	166518	194060	159622	26184.2	219415	103565	192296
		POS	162.66	297.026	424898	442563	401380	389485	124567	407707	315666	314916
		POS	162.995	401.01	160863	148284	215794	202120	46037.8	176969	161625	161070
		POS	163.037	221.05	954638	1.29848e+06	5.6261e+06	1.1632e+06	1.20752e+06	874385	1.17231e+06	1.01716e+06
		POS	163.511	134.996	1.53655e+08	1.62809e+08	1.56287e+08	1.60046e+08	1.59044e+08	1.57525e+08	1.65907e+08	1.56052e+08
		POS	163.511	281.048	442103	432309	415485	410096	459908	371372	452534	301682
		POS	163.511	660.152	0	0	0	0	0	0	0	0
		POS	163.697	205.058	742694	724259	702034	690338	272744	661603	736748	733950
		POS	163.897	303.03	149320	161184	221932	195710	187544	134062	161660	163708
		POS	164.711	185.046	1.89478e+06	1.71602e+06	1.93031e+06	1.9709e+06	1.91762e+06	1.73153e+06	2.01572e+06	1.70095e+06
		POS	164.784	195.017	1.83681e+07	1.97355e+07	1.81098e+07	1.81995e+07	1.82263e+07	1.74914e+07	1.90804e+07	1.86335e+07
		POS	164.904	119.019	3.80579e+06	4.58919e+06	4.30923e+06	3.6479e+06	4.00734e+06	4.13294e+06	4.60309e+06	4.34809e+06
		POS	165.817	132.065	1.58105e+06	1.16622e+06	1.72719e+06	1.68194e+06	1.18587e+06	1.55708e+06	1.15901e+06	1.69229e+06
		POS	165.992	219.017	6.68688e+06	5.04263e+06	7.01602e+06	7.2882e+06	7.09599e+06	7.2701e+06	7.46715e+06	7.25331e+06
		POS	166.083	260.044	2.81039e+06	2.95306e+06	3.22352e+06	3.67013e+06	2.72149e+06	2.5368e+06	3.10509e+06	2.56731e+06
		POS	166.505	195.121	1.2374e+06	1.15494e+06	1.19964e+06	1.10559e+06	1.09622e+06	1.05783e+06	1.16689e+06	1.10291e+06
		POS	166.776	279.159	1.7651e+06	2.29936e+06	2.3296e+06	1.47037e+06	1.11971e+06	2.25526e+06	2.39985e+06	2.34836e+06
		POS	167.246	292.985	1.7376e+06	1.93583e+06	1.60277e+06	1.90346e+06	1.81144e+06	1.56556e+06	6.54412e+06	1.91244e+06
		POS	167.411	162.005	1.61782e+06	1.5704e+06	1.3859e+06	1.60977e+06	1.72453e+06	1.60534e+06	1.78748e+06	1.57226e+06
		POS	168.512	153.979	302954	247324	259614	233653	345067	311653	310150	300922
		POS	168.603	258.997	1.10191e+06	1.34556e+06	1.25112e+06	1.36928e+06	1.45714e+06	1.2931e+06	1.45421e+06	1.263e+06
		POS	168.626	164.93	950967	2.76317e+06	2.62516e+06	1.94793e+06	1.03388e+06	2.50688e+06	6.44059e+06	1.12599e+06
		POS	168.72	295.956	3.95974e+06	4.15197e+06	4.02732e+06	3.99207e+06	3.82324e+06	4.98533e+06	4.0985e+06	2.9563e+06
		POS	169.148	198.989	1.0423e+08	8.97739e+07	9.12025e+07	9.15903e+07	9.66592e+07	8.84688e+07	9.10391e+07	1.15646e+07
		POS	169.472	87.0921	2.53802e+06	1.70298e+06	1.99545e+06	1.32051e+06	2.05413e+06	3.66912e+06	2.59301e+06	2.33554e+06
		POS	169.589	124.039	2.69273e+06	3.30947e+06	7.31787e+06	7.82097e+06	7.01284e+06	1.1599e+07	7.88349e+06	1.09718e+07
		POS	169.906	300.024	2.11742e+06	1.82196e+06	1.71712e+06	2.09221e+06	2.47547e+06	1.9321e+06	1.98527e+06	1.66538e+06
		POS	169.965	424.963	206711	223500	165521	221492	247125	193863	201540	208283
		POS	170.07	191.971	990235	1.0295e+06	970755	914234	1.01392e+06	1.19982e+06	1.16185e+06	1.08938e+06
		POS	170.468	666.98	175847	183757	199727	209584	261620	183001	217913	172598
		POS	170.64	404.993	2.53937e+06	2.65587e+06	2.56309e+06	2.24057e+06	3.12724e+06	4.61981e+06	2.90716e+06	1.66364e+06
		POS	170.677	518.947	440793	509248	453326	533903	574955	457908	581683	459503
		POS	170.739	215.089	980543	622716	973601	590076	0	93116	21777.6	55770.1
		POS	170.812	420.971	4.63896e+06	1.12388e+07	4.758e+06	1.14901e+07	1.67668e+07	1.08176e+07	1.75654e+07	5.15891e+06
		POS	170.916	229.154	244190	226524	199387	38895.7	0	20937.7	0	0
		POS	171.001	578.96	718190	759054	708359	867158	997066	770755	862943	632357
		POS	171.226	130.086	813684	611469	392191	685075	998845	900638	789205	1.01577e+06
		POS	171.253	213.979	324973	396686	350817	354774	254645	335727	400935	359539
		POS	171.603	229.003	255109	214840	269326	279528	420098	354134	347403	272894
		POS	171.674	157.097	343271	405700	269292	808989	434295	460289	536857	416535
		POS	172.034	163.018	1.21626e+06	1.47505e+06	1.19635e+06	1.36863e+06	1.21696e+06	1.60761e+06	1.82444e+06	1.3749e+06
		POS	172.685	426.988	3.99745e+06	4.121e+06	4.09145e+06	4.10628e+06	4.77691e+06	3.75564e+06	4.51558e+06	3.83758e+06
		POS	173.083	205.095	0	82381	108251	0	0	0	0	270250
		POS	173.526	262.981	8.49867e+07	1.54082e+08	1.12058e+08	1.21597e+08	5.90724e+07	7.85999e+07	8.41237e+07	3.85675e+07
		POS	173.943	697.225	495110	439785	320037	344680	290556	324963	459589	419657
		POS	173.971	142.948	2.00457e+06	2.93325e+06	3.43034e+06	3.06114e+06	513217	2.80955e+06	3.01388e+06	3.36484e+06
		POS	174.099	170.079	706895	818935	562779	625935	710449	822080	548403	446912
		POS	174.456	316.161	272994	338094	297134	252653	72067.1	385543	267908	345299
		POS	174.488	270.002	297532	329643	353593	368220	369118	307331	349558	349736
		POS	174.506	376.065	25876.3	93226.3	167565	351319	0	0	0	0
		POS	174.721	253.946	687630	876561	750608	815447	831846	922055	989732	829478
		POS	174.732	690.243	182343	234374	259057	163310	44779.9	311663	104415	256639
		POS	175.008	344.984	3.18539e+07	4.62619e+07	3.17665e+07	4.16297e+07	3.98434e+07	2.80909e+07	3.16745e+07	1.13522e+07
		POS	175.142	337.967	4.81538e+06	4.58583e+06	4.59152e+06	4.61311e+06	5.93975e+06	5.60139e+06	5.76881e+06	4.85756e+06
		POS	175.167	104.992	1.52843e+08	6.79026e+07	8.33419e+07	1.08305e+08	7.9704e+07	1.54887e+08	8.29274e+07	8.80432e+07
		POS	175.276	306.995	387308	613312	260338	359232	615874	595451	582939	365460
		POS	175.276	537.192	157620	172662	200648	112870	58235.9	182236	76084.4	178273
		POS	175.327	502.974	3.80887e+06	4.05077e+06	4.05683e+06	4.1443e+06	3.33391e+06	3.92779e+06	4.24953e+06	3.71878e+06
		POS	175.481	146.019	3.52346e+06	3.2086e+06	3.41122e+06	3.42272e+06	4.22319e+06	4.45585e+06	3.36525e+06	3.31544e+06
		POS	175.532	162.034	2.94733e+06	1.95176e+06	3.45099e+06	3.97095e+06	5.23221e+06	4.73929e+06	4.58009e+06	4.9757e+06
		POS	175.568	182.031	5.90891e+06	4.94631e+06	5.28922e+06	5.47704e+06	6.02919e+06	5.22398e+06	7.76656e+06	5.16323e+06
		POS	175.625	489.206	0	0	0	0	0	0	0	0
		POS	175.637	128.071	486250	429069	435150	578987	444732	583204	503243	661876
		POS	175.685	383.153	102134	93485.9	110636	67598.5	0	0	0	10456.1
		POS	175.717	281.094	805752	937497	886707	845263	257645	1.01007e+06	571443	908813
		POS	176.075	734.242	0	9756.33	9251.3	28016.2	0	21204.8	0	0
		POS	176.337	127.123	831570	677991	640327	1.17193e+06	539751	657116	635696	584828
		POS	176.595	205.028	588535	1.35892e+06	626856	829115	1.40647e+06	1.41408e+06	942688	678986
		POS	176.723	168.063	721449	711117	904782	869454	1.12895e+06	1.03071e+06	674173	1.37395e+06
		POS	176.75	696.724	849671	514176	430349	706790	444178	591314	597785	644938
		POS	176.805	186.034	7.2513e+06	2.53504e+07	8.41832e+06	1.70517e+07	2.34598e+07	2.46425e+07	2.31362e+07	2.03589e+07
		POS	176.847	563.25	0	0	0	0	0	0	0	0
		POS	176.922	155.974	6.20939e+06	6.80968e+06	6.87465e+06	8.54167e+06	3.11212e+07	8.11912e+06	3.16059e+07	7.26914e+06
		POS	176.922	173.985	1.18485e+07	1.39499e+07	1.30587e+07	1.2462e+07	1.29779e+07	1.42356e+07	5.39554e+07	3.40096e+07
		POS	177.01	196.004	1.17607e+06	1.09129e+06	1.11567e+06	1.39537e+06	1.18296e+06	1.48688e+06	2.5283e+06	1.17672e+06
		POS	177.071	486.996	636249	734019	684118	690799	1.00194e+06	671180	839547	654389
		POS	177.254	379.994	2.83951e+06	1.8476e+06	4.21571e+06	2.96928e+06	3.59676e+06	2.44244e+06	2.27473e+06	2.41387e+06
		POS	177.44	136.94	1.09963e+06	848298	1.05764e+06	1.00126e+06	1.33697e+06	1.10249e+06	964752	924269
		POS	177.637	216.099	517257	623684	606387	682225	790037	681340	640162	693831
		POS	177.714	704.229	590136	552441	452267	463198	403450	541212	261321	420411
		POS	177.916	235.081	137282	160645	162558	160147	68178.2	127555	126152	112005
		POS	178.008	342.989	179385	220349	229101	164146	297433	163843	272946	197630
		POS	178.063	159.016	2.46353e+06	3.02396e+06	2.84706e+06	2.53328e+06	2.30662e+06	3.2442e+06	1.7609e+06	2.93179e+06
		POS	178.139	276.077	227905	305997	309734	359984	121905	280911	181999	221065
		POS	178.161	217.071	303634	330645	298377	149059	51562.9	245938	156823	210069
		POS	179.048	123.055	4.88256e+06	5.35521e+06	5.3767e+06	5.59091e+06	1.8834e+06	4.95506e+06	4.43271e+06	4.63423e+06
		POS	179.069	770.305	0	0	0	0	0	0	0	0
		POS	179.073	309.1	28812.7	43900.7	34200.8	72230.6	73319.2	86696.3	44174.5	76411.5
		POS	179.123	308.598	0	0	0	0	0	0	0	0
		POS	179.152	170.129	483183	614407	477364	5.01299e+06	672664	671854	1.97869e+06	562281
		POS	179.362	177.981	299392	315525	181353	424044	376881	454350	852261	364958
		POS	179.527	601.168	0	0	0	0	0	0	0	0
		POS	179.657	763.194	0	0	0	12611.3	0	0	0	0
		POS	179.907	519.241	0	0	0	0	0	0	0	0
		POS	180.205	579.245	0	0	24599.3	11610.2	0	0	0	0
		POS	180.242	241.049	2.10001e+07	1.91664e+07	1.95215e+07	1.99973e+07	2.20697e+07	1.94996e+07	1.80267e+07	1.97953e+07
		POS	180.242	578.241	145319	40091.9	240974	106231	43977.7	40431	14195.7	210533
		POS	180.282	632.157	23007	0	21759.2	47291.5	11012.1	11261.3	0	14046.4
		POS	180.319	321.073	0	0	0	0	0	0	0	0
		POS	180.386	221.042	684682	725421	542796	587192	757766	176463	32855.2	302774
		POS	180.41	119.019	657220	736408	391699	1.60208e+06	585896	759805	897366	245426
		POS	180.41	631.152	259182	104131	295807	237281	81686.5	65333.5	72788.5	74451.5
		POS	180.417	72.0812	386389	379650	384948	336479	142306	282495	292079	230965
		POS	180.572	653.135	0	0	0	0	9427.6	0	0	0
		POS	181.001	211.108	103488	14162.1	41222.5	106590	63227.8	67122.2	70714.6	39118.8
		POS	181.001	703.172	50665.7	55321.6	11814.8	18390.7	0	28112.3	16246.3	26336.4
		POS	181.062	683.75	306805	371359	353499	244950	361631	389092	384609	347032
		POS	181.311	219.017	1.02991e+06	1.37909e+06	1.06661e+06	1.10135e+06	984324	1.14128e+06	1.2847e+06	1.06271e+06
		POS	181.446	687.209	0	0	0	0	0	0	0	0
		POS	181.447	580.247	0	0	0	0	0	0	0	0
		POS	181.452	666.23	0	0	0	0	0	0	0	0
		POS	181.539	682.247	3.91245e+06	5.69682e+06	4.29459e+06	5.13081e+06	3.43185e+06	5.29359e+06	4.74271e+06	5.35264e+06
		POS	181.548	248.137	226672	265058	218188	325104	208005	370296	334096	231849
		POS	181.599	682.748	2.75051e+06	3.70263e+06	2.81042e+06	3.07636e+06	2.28673e+06	3.47887e+06	2.97318e+06	3.51451e+06
		POS	181.599	693.237	338116	523781	347555	533455	356537	446862	366434	441494
		POS	181.602	189.052	1.23406e+06	1.31464e+06	1.31134e+06	1.45846e+06	117531	306392	309574	332977
		POS	181.602	665.226	0	12877.8	0	11275.8	0	25243.7	0	0
		POS	181.704	318.166	101092	163846	92836.1	98513.6	24951.5	117816	153150	131419
		POS	181.756	168.123	1.69164e+06	1.63028e+06	1.70351e+06	1.6666e+06	900978	788212	510934	850471
		POS	181.834	600.224	0	0	0	0	0	0	0	0
		POS	181.909	151.096	3.67905e+06	4.04445e+06	3.9567e+06	3.99347e+06	234082	631961	348955	434823
		POS	182.034	366.63	0	0	0	0	0	0	0	0
		POS	182.055	196.154	259906	169158	174610	250963	0	0	0	0
		POS	182.29	222.16	0	0	0	0	0	0	0	0
		POS	182.508	226.155	541858	684522	494259	666475	232104	568922	668848	621352
		POS	182.621	374.619	0	0	0	0	0	0	0	0
		POS	182.632	284.099	0	0	0	0	0	44060.2	0	42562.9
		POS	182.644	306.081	77134.2	64624.7	52562.4	18936.8	15093.3	106233	47833.8	111995
		POS	182.644	470.652	0	0	0	0	0	0	0	0
		POS	182.784	711.287	0	0	0	0	0	0	0	0
		POS	182.865	616.189	0	0	0	0	0	0	0	0
		POS	182.938	712.289	0	0	0	0	0	0	0	0
		POS	182.946	710.282	0	0	0	0	9507.93	0	0	0
		POS	182.946	748.229	0	0	132421	0	0	10949.1	0	0
		POS	183.374	375.12	15637.2	0	15067.4	0	0	0	12199.7	0
		POS	183.429	166.052	1.15977e+07	1.16107e+07	1.20652e+07	1.85708e+07	5.68396e+06	1.20537e+07	4.96006e+06	1.14034e+07
		POS	183.842	379.087	203784	198605	223197	174976	74582.6	186964	150741	99553.3
		POS	183.844	253.108	325994	316681	315808	327388	49119	322080	309989	322253
		POS	183.844	294.134	281178	285883	281580	270250	80251.1	241310	263182	318269
		POS	183.881	903.348	0	0	0	12236.7	0	0	0	0
		POS	183.882	231.055	235972	207865	272625	246923	86930.4	273153	255249	225070
		POS	183.882	292.07	207013	211606	203640	213831	60430.3	154687	218149	137523
		POS	183.939	290.061	157402	181304	182052	171796	26581.6	164678	179369	165231
		POS	183.942	126.115	2.43598e+06	2.42484e+06	2.17442e+06	2.16158e+06	735625	2.30478e+06	2.2915e+06	2.26174e+06
		POS	183.942	316.116	137728	99382.7	159181	126552	50528.2	137723	98163.3	92906.5
		POS	183.942	357.093	241303	219884	228031	207142	89468.9	242146	221467	285701
		POS	183.942	374.074	163645	159106	165202	170941	59740	156549	125903	153603
		POS	183.942	449.057	397746	390533	387954	347766	143797	295792	375256	391790
		POS	183.96	170.111	1.01143e+07	9.71385e+06	9.55365e+06	9.49951e+06	2.45921e+06	9.62974e+06	8.89646e+06	9.44033e+06
		POS	183.964	242.053	2.05049e+06	1.27232e+06	1.3106e+06	4.63836e+06	2.07526e+06	1.86088e+06	8.48426e+06	1.33524e+06
		POS	183.964	310.112	326257	290883	278039	274818	61986.8	266388	286694	316708
		POS	183.994	208.025	297322	259209	244813	222389	475307	366857	378376	197268
		POS	184.022	107.08	1.1823e+06	1.21299e+06	1.15281e+06	1.11117e+06	252851	1.19787e+06	1.25681e+06	1.20505e+06
		POS	184.08	124.106	5.7921e+06	5.4543e+06	5.86067e+06	5.61235e+06	1.3077e+06	5.65418e+06	5.62075e+06	5.66992e+06
		POS	184.08	332.094	365779	341388	342309	242140	99267.6	295125	304310	347237
		POS	184.127	312.105	10108	0	15800.4	0	11273.1	28072.3	0	42650.1
		POS	184.127	531.06	197652	206524	203570	157921	97393.2	162628	179924	175546
		POS	184.422	295.069	154255	80923.1	134953	89229.8	45447.7	189996	176703	142899
		POS	184.787	180.063	0	0	121818	0	47129.9	51153.8	0	0
		POS	184.888	212.089	571318	677786	604350	483512	155420	229438	193668	259976
		POS	184.969	394.058	0	0	0	0	0	0	0	16529.5
		POS	185	214.075	515317	548274	532983	506723	179625	529084	499229	495919
		POS	185	268.079	358917	317285	376600	266989	60090.3	284844	352289	299768
		POS	185.004	778.271	0	0	0	0	0	0	0	0
		POS	185.088	121.084	404738	387920	358084	415600	18398.8	219254	143529	210253
		POS	185.092	565.912	194676	209807	141848	120747	243630	206039	240863	156535
		POS	185.16	210.05	796129	859111	946406	870580	148289	505094	151181	483585
		POS	185.161	397.622	0	0	0	0	0	0	0	0
		POS	185.201	254.15	33115.5	0	0	45301.5	0	0	14706.9	0
[truncated: 8,750 more rows]
